# Supplementary material for: Ca2+ transients on the T cell surface trigger rapid integrin activation in a timescale of seconds
Source: Nat Commun. 2024 Jul 20;15:6131. doi: 10.1038/s41467-024-50464-0 (PMC11271479; doi:10.1038/s41467-024-50464-0)
Supplement: Supplementary file 8 — Source Data [file 41467_2024_50464_MOESM8_ESM.xlsx]

## Sheet: Fig. 1
Figure 1a											Figure 1e											Figure 1f
Flow chamber assay: adherent cells												Calcium concentration in solution (mM)										Represent time point ratio
	Calcium concentration in solution (mM)										Cell#	1.2	1	0.8	0.4	0.3	0.2	0.1	0.05	0		Cell #	0	15	30
Expirment#	1.2	1	0.8	0.4	0.3	0.2	0.1	0.05	0		1	1.07947	0.988333	0.989186	0.952204	0.861971	0.912429	0.786565	0.733775	0.619409		1	1.03161	0.859302	0.749813
1	17	17	23	22	27	36	36	52	83		2	1.10515	1.00284	0.987831	0.976803	0.882264	0.841975	0.814907	0.691809	0.602686		2	1.03326	0.901341	0.698923
2	15	19	22	22	30	36	39	58	87		3	1.09763	1.00882	1.05776	0.995821	0.896715	0.884383	0.781264	0.758161	0.726892		3	1.01074	0.926293	0.721196
3	14	20	17	17	27	40	35	54	72		4	1.00167	0.9349	0.967029	0.971183	0.878557	0.857707	0.735613	0.715787	0.736655		4	1.01312	0.897647	0.685665
4	20	18	19	21	26	35	38	49	76		5	0.990172	0.994303	1.06962	0.949508	0.935048	0.851927	0.763738	0.736463	0.728871		5	1.04486	0.810691	0.71596
5	19	21	21	18	28	33	34	50	74		6	1.04143	0.950356	1.00462	0.976749	0.908337	0.860947	0.774229	0.735224	0.699019		6	1.03107	0.920114	0.748976
6	18	16	20	19	25	37	42	47	80		7	1.02246	0.941345	0.986692	1.02347	0.920908	0.842251	0.767122	0.739902	0.71911		7	1.03684	0.884367	0.765924
											8	1.0478	1.01761	1.01065	1.00295	0.972584	0.835126	0.75935	0.736859	0.674193		8	1.00089	0.882116	0.702962
MEAN	17.17	18.5	20.33	19.83	27.17	36.17	37.33	51.67	78.67		9	1.06941	0.9214	1.02068	0.958115	0.868842	0.936742	0.755321	0.728988	0.720628		9	1.01874	0.935108	0.725341
S.E.M	0.945751	0.763763	0.881917	0.872417	0.703167	0.945751	1.20185	1.60555	2.33333		10	0.905665	0.978556	0.953864	0.954098	0.897517	0.863387	0.727719	0.690934	0.678873		10	1.04004	0.832402	0.681572
											11	0.896726	0.97492	0.953661	0.985546	0.959635	0.83693	0.82443	0.711963	0.710562		11	1.047	0.892118	0.718909
1.2 vs. 1.0	0.9698	ns									12	0.921922	0.94868	1.05254	0.993333	0.972414	0.928425	0.840471	0.715195	0.700204		12	1.04346	0.885164	0.75524
1.2 vs. 0.8	0.3509	ns									13	0.932387	0.986889	0.989186	0.960738	0.964779	0.891095	0.795414	0.710752	0.68932		13	1.01771	0.861178	0.705744
1.2 vs. 0.4	0.5349	ns									14	0.932393	0.968981	0.987831	0.962528	0.970484	0.941652	0.832165	0.671167	0.713867		14	1.02152	0.910766	0.688742
1.2 vs. 0.3	<0.0001	****									15	0.948475	1.00726	1.06641	0.987688	0.945772	0.854114	0.773513	0.743199	0.743387		15	1.04173	0.828576	0.696661
1.2 vs. 0.2	<0.0001	****									16	0.992456	1.06994	1.0497	0.981531	0.908476	0.869017	0.829708	0.724494	0.668256		16	0.997656	0.869802	0.702992
1.2 vs. 0.1	<0.0001	****									17	1.04276	0.928148	0.955661	0.954188	0.931503	0.925117	0.827684	0.706021	0.60889		17	0.999352	0.871314	0.704356
1.2 vs. 0.05	<0.0001	****									18	0.985318	0.995241	0.994271	0.970063	0.856598	0.824237	0.782603	0.733481	0.715699		18	1.0013	0.873051	0.705924
1.2 vs. 0	<0.0001	****									19	1.05493	1.02992	1.02725	0.940563	0.916702	0.826967	0.792733	0.679127	0.676485		19	0.998356	0.870426	0.703555
											20	1.0002	0.984846	0.959765	0.910625	0.927386	0.827052	0.80688	0.685429	0.638804		20	0.995887	0.868224	0.701568
One-way ANOVA with Dunnet's test											21	1.00576	1.02181	0.969574	0.974219	0.878236	0.915647	0.835157	0.639271	0.721415		21	1.03157	0.900045	0.730285
(*): p<0.05											22	1.05255	1.02239	0.998706	0.958125	0.919396	0.823757	0.810616	0.683989	0.6908		22	1.001	0.872784	0.705683
(**): p<0.01											23	1.01767	1.01511	0.984941	0.940563	0.926364	0.888215	0.762862	0.665391	0.650266		23	0.986969	0.86027	0.69439
(***): p<0.001											24	1.02967	1.02685	0.937529	0.98675	0.898759	0.886721	0.845819	0.636034	0.617411		24	0.978224	0.85247	0.687351
(****): p<0.0001											25	0.984063	1.06089	0.999221	0.939853	0.866669	0.850578	0.794494	0.727978	0.62616		25	1.00244	0.874068	0.706842
n.s.: not significant											26	1.01191	1.02485	0.98175	0.948676	0.897943	0.88821	0.770185	0.696483	0.637766		26	1.04112	0.908569	0.737977
											27	0.979674	1.03815	0.973515	0.938971	0.855628	0.836815	0.745846	0.612169	0.673146		27	1.00656	0.830171	0.667227
Figure 1b											28	0.9704	1.03335	0.985603	0.959815	0.910728	0.879231	0.856628	0.637427	0.652322		28	1.01421	0.877742	0.710157
Soluble ligand binding (MFI)											29	0.98208	1.04365	1.00652	0.916985	0.852581	0.893324	0.812105	0.645811	0.62683		29	0.972257	0.884568	0.716317
	Calcium concentration in solution (mM)										30	0.95156	1.03377	1.0149	0.929077	0.875323	0.897217	0.785718	0.635681	0.650742		30	0.997305	0.847148	0.682548
Expirment#	1.2	1	0.8	0.4	0.3	0.2	0.1	0.05	0													31	1.03793	0.869489	0.702709
1	25	32	31	34	42	50	66	99	101		MEAN	1.00179	0.99847	0.997882	0.963358	0.908604	0.872373	0.793029	0.697632	0.677289		32	1.04208	0.905721	0.735406
2	26	25	29	27	47	66	69	91	108		S.E.M	0.0100084	0.00717523	0.00636478	0.00464223	0.00674925	0.00650809	0.00621962	0.00722697	0.00768538		33	1.00819	0.90942	0.738745
3	30	27	28	33	50	49	80	88	110		MIN	0.896726	0.9214	0.937529	0.910625	0.852581	0.823757	0.727719	0.612169	0.602686		34	1.00449	0.879192	0.711466
4	24	30	30	30	40	52	60	80	100		0.25	0.972719	0.975829	0.975574	0.948884	0.878316	0.842044	0.767888	0.673157	0.641669		35	0.989394	0.875892	0.708488
5	28	29	27	29	43	51	65	86	96		MEDIAN	1.00093	1.00505	0.989186	0.960276	0.908406	0.866202	0.789649	0.708387	0.677679		36	0.985884	0.862433	0.696342
6	29	28	30	32	46	59	62	83	92		0.75	1.04243	1.02635	1.01384	0.980349	0.930474	0.892767	0.822049	0.732358	0.715241		37	1.04346	0.859302	0.693517
											MAX	1.10515	1.06994	1.06962	1.02347	0.972584	0.941652	0.856628	0.758161	0.743387		38	0.996162	0.910649	0.739854
MEAN	27	28.5	29.17	30.83	44.67	54.5	67	87.83	101.2													39	1.03455	0.868468	0.701789
S.E.M	0.966092	0.991632	0.600925	1.07755	1.49815	2.71723	2.89828	2.72539	2.80971		1.2 vs. 1.0	>0.9999	ns									40	0.982682	0.902711	0.73269
											1.2 vs. 0.8	>0.9999	ns									41	1.02168	0.856446	0.690939
1.2 vs. 1.0	0.907	ns									1.2 vs. 0.4	0.0094	**									42	1.01715	0.891227	0.722327
1.2 vs. 0.8	0.4542	ns									1.2 vs. 0.3	<0.0001	****									43	1.02705	0.887185	0.718679
1.2 vs. 0.4	0.1525	ns									1.2 vs. 0.2	<0.0001	****									44	1.00745	0.896018	0.72665
1.2 vs. 0.3	<0.0001	****									1.2 vs. 0.1	<0.0001	****									45	1.02154	0.899886	0.775263
1.2 vs. 0.2	0.0005	***									1.2 vs. 0.05	<0.0001	****									46	1.02202	0.891101	0.722213
1.2 vs. 0.1	<0.0001	****									1.2 vs. 0	<0.0001	****									47	1.01294	0.89153	0.7226
1.2 vs. 0.05	<0.0001	****																				48	1.02728	0.936943	0.763582
1.2 vs. 0	<0.0001	****									Brown-Forsythe and Welch one-way ANOVA with Dunnet's test											49	0.996892	0.896226	0.713165
											(*): p<0.05											50	1.0053	0.881075	0.698372
Brown-Forsythe and Welch one-way ANOVA with Dunnet's test											(**): p<0.01
(*): p<0.05											(***): p<0.001											MEAN	1.01482	0.881175	0.714672
(**): p<0.01											(****): p<0.0001											S.E.M	0.00279668	0.00376631	0.00329553
(***): p<0.001											n.s.: not significant
(****): p<0.0001																						15s vs. 0s	<0.0001	****
n.s.: not significant																						30s vs. 0s	<0.0001	****
																						One-way ANOVA with Dunnet's test
Figure 1f																						(*): p<0.05
Time	Normalized FRET ratio	SEM																				(**): p<0.01
-29.816	1.01597	0.02271																				(***): p<0.001
-26.762	1.02031	0.01786																				(****): p<0.0001
-23.738	1.01447	0.03555																				n.s.: not significant
-20.746	1.0123	0.02562
-17.762	1.01007	0.0246
-14.746	1.01017	0.02626
-11.756	1.0115	0.02982
-8.748	1.01452	0.02912
-5.76	1.01167	0.02915
-2.754	1.01681	0.01857
0.246	1.02126	0.03347
3.244	0.97018	0.05018
6.246	0.9433	0.03039
9.242	0.92815	0.02164
12.246	0.90211	0.02584
15.248	0.88258	0.01184
18.264	0.86138	0.03567
21.242	0.84139	0.04331
24.258	0.80332	0.05267
27.246	0.74899	0.07991
30.248	0.71467	0.06678
33.254	0.71633	0.08018
36.244	0.71912	0.05295
39.258	0.71181	0.0675
42.248	0.71869	0.06249
45.426	0.71671	0.05989
48.25	0.71249	0.05818
51.252	0.71928	0.06925
54.258	0.71852	0.06858
57.242	0.7143	0.06018
60.244	0.70767	0.06759
63.254	0.71778	0.05998
66.258	0.70812	0.05697
69.246	0.70859	0.04676
72.233	0.69515	0.08316
75.255	0.70394	0.05764
78.241	0.71881	0.06752
81.247	0.70689	0.05801
84.251	0.72638	0.07259
87.251	0.70831	0.07838
90.237	0.69969	0.05596
93.251	0.71955	0.06389
96.245	0.72034	0.06832
99.241	0.72806	0.0631
102.259	0.72831	0.0619
105.243	0.70643	0.06058
108.241	0.7195	0.07707
111.253	0.73893	0.03762
114.247	0.73858	0.06873
117.245	0.71043	0.03327
120.245	0.74792	0.05029
123.247	0.71334	0.04811
126.245	0.74609	0.04623
129.243	0.73538	0.03205
132.259	0.70948	0.04577
135.247	0.7263	0.05691
138.241	0.71314	0.08932
141.251	0.71915	0.08415
144.247	0.7182	0.09494
147.241	0.72699	0.04909
150.257	0.70476	0.09305
153.247	0.73801	0.07063
156.243	0.72079	0.10682
159.255	0.71318	0.04484
162.245	0.72475	0.06484
165.245	0.71112	0.03383
168.245	0.70568	0.04682
171.253	0.71646	0.089
174.241	0.72281	0.07987
177.249	0.71311	0.05719
180.247	0.69904	0.07813
183.243	0.7263	0.05801
186.239	0.71314	0.07259
189.271	0.71915	0.07838
192.257	0.7182	0.05596
195.239	0.72699	0.06389
198.253	0.70476	0.06832
201.247	0.73801	0.0631
204.239	0.72079	0.0619
207.241	0.71318	0.07063
210.247	0.72475	0.10682

## Sheet: Fig. 2
Figure 2f											Figure 2c
	CEPIAexternal ratio										anti-integrin β1
Cell#	10.8	3.6	1.2	0.6	0.3	0.1	0.05	0.01	0.005
1	1.16419	1.17946	0.994897	0.759303	0.741228	0.708627	0.597016	0.62619	0.681013
2	1.07509	1.17242	1.07986	1.01522	0.738224	0.703405	0.587976	0.626388	0.720046
3	1.16617	1.1752	1.10752	0.807785	0.76526	0.710668	0.658473	0.652717	0.746087
4	1.29785	1.18948	1.07045	0.853105	0.816595	0.692189	0.499511	0.704537	0.586538
5	1.01284	1.13454	0.975494	0.863498	0.850415	0.717084	0.584687	0.724551	0.667447
6	1.13477	1.19344	1.2333	0.775242	0.651646	0.749283	0.585428	0.548023	0.549786
7	1.15381	1.1099	1.22223	0.784497	0.744714	0.660389	0.595678	0.573239	0.607201
8	1.18308	1.10487	0.962659	0.839945	0.830528	0.744118	0.571709	0.609218	0.627814
9	1.10028	1.10063	0.847821	0.772101	0.799387	0.700666	0.632947	0.926301	0.735017
10	0.991631	1.16542	0.80811	0.86295	0.802265	0.759286	0.618413	0.66485	0.61224
11	1.12222	1.11674	1.10499	0.885395	0.89428	0.701642	0.577812	0.46783	0.618483
12	1.13954	1.14851	1.05104	0.83484	0.761212	0.726876	0.515474	0.461085	0.520942
13	1.00519	0.956456	1.13322	0.990286	0.827201	0.745209	0.547463	0.707209	0.561511
14	1.11694	1.11055	0.911266	0.890142	0.767429	0.711014	0.681123	0.65821	0.546493
15	1.21591	1.13654	0.937006	0.879314	0.777618	0.731823	0.536103	0.634536	0.552494		anti-β-actin
16	1.22997	1.17156	1.02645	0.985221	0.826635	0.727828	0.625386	0.593041	0.605311
17	1.0988	1.19919	0.98139	0.986026	0.822645	0.708498	0.589694	0.563683	0.716972
18	1.10975	1.1237	1.02054	0.797927	0.787441	0.704504	0.6294	0.689141	0.644699
19	1.11751	1.19108	0.941169	0.944058	0.822416	0.710011	0.523307	0.567277	0.600806
20	1.16165	1.16066	1.02824	0.956751	0.760258	0.596551	0.634101	0.639626	0.433984
21	1.15528	1.17574	0.916217	1.00313	0.789616	0.721778	0.568619	0.518516	0.487128
22	1.28695	1.19145	0.877346	0.912081	0.813818	0.736272	0.772396	0.621261	0.635754
23	1.07045	1.16635	0.917485	1.14268	0.779282	0.71922	0.84627	0.487731	0.465592
24	1.1216	1.18161	1.14816	1.05882	0.835336	0.747852	0.853715	0.497396	0.634367
25	1.10438	1.00022	1.12215	0.930734	0.704027	0.703608	0.717869	0.483687	0.696436
26	1.06633	1.28493	1.41648	0.924363	0.770933	0.717787	0.55847	0.598401	0.555386
27	1.11966	0.921319	0.877897	0.832071	0.976824	0.730542	0.53184	0.515259	0.579016
28	1.12909	1.17968	1.01202	1.05063	0.721456	0.720663	0.68727	0.460764	0.773591
29	1.08885	1.08475	1.30467	1.28615	0.937464	0.707628	0.690927	0.630027	0.725922
30	1.06417	0.982467	0.893383	0.761869	1.04906	0.704002	0.593441	0.481392	0.513837
31	0.997455	1.12379	0.894957	0.899122	0.794807	0.702309	0.651416	0.547036	0.751364
32	1.04283	1.19324	0.991305	1.1188	0.774537	0.731662	0.607207	0.636488	0.570497
33	1.11519	1.00481	0.938933	0.954979	0.869212	0.719869	0.699285	0.559081	0.566161		anti-HA
34	1.25029	1.19716	1.19356	1.1551	0.796641	0.760151	0.753742	0.470964	0.70853
35	1.27093	1.10664	1.12508	0.815324	0.839512	0.709518	0.595077	0.67594	0.666522
36	1.16577	1.19217	0.944142	0.865642	0.798897	0.684404	0.70014	0.713897	0.683967
37	1.46035	1.2515	1.16769	0.769964	0.955889	0.804002	0.612827	0.729761	0.583697
38	1.10435	1.12611	1.02817	0.805504	0.895764	0.725004	0.564719	0.45466	0.531018
39	1.19235	0.997815	1.10482	1.17032	0.735854	0.767516	0.523787	0.704777	0.684336
40	1.38702	1.11853	0.954797	0.944415	0.749328	0.750239	0.847017	0.691342	0.834142
41	1.23436	1.06517	0.810547	0.793482	0.738226	0.724052	0.699696	0.699969	0.63992
42	1.01366	1.21617	1.1692	0.804019	0.785676	0.743637	0.672678	0.651184	0.54241
43	1.36021	0.990635	1.14383	1.05459	0.773347	0.712418	0.543888	0.686234	0.45661
44	0.983166	1.16666	1.04197	0.881088	0.826633	0.628744	0.791866	0.634591	0.522349
45	1.00991	1.02304	1.02207	0.998699	0.871187	0.596182	0.741737	0.555014	0.624792
46	0.998822	1.07881	0.942266	1.41244	0.872162	0.534849	0.577241	0.735388	0.563709
47	1.15672	1.0359	1.17777	0.831472	0.800493	0.698013	0.737736	0.600068	0.608163
48	1.15575	1.30048	0.842232	0.839693	0.779647	0.566651	0.659316	0.755829	0.654759
49	1.11284	1.04224	1.04797	0.790195	0.975563	0.44004	0.558419	0.863885	0.583367
50	1.02008	1.09279	1.06141	0.848434	0.745288	0.585533	0.586262	0.762268	0.632616
51	1.06898	1.03652	1.53496	0.954953	0.847897	0.809568	0.840448	0.936877	0.504566
52	1.1165	1.05067	0.978139	0.863921	0.886612	0.706241	0.722136	0.549729	0.600311
53	1.04513	1.06239	1.03092	0.776998	0.899162	0.650828	0.713459	0.430768	0.574929
54	1.1667	1.18126	1.21402	0.765692	0.848888	0.702066	0.568039	0.534088	0.583829
55	1.03903	1.0814	0.991833	1.07591	0.955563	0.756612	0.505865	0.676044	0.623331
56	1.20526	1.05055	1.10956	1.06831	0.890312	0.707729	0.797397	0.598908	0.579253
57	1.09198	1.06023	0.895687	1.01388	0.905504	0.553776	0.543171	0.615901	0.496248
58	1.16748	1.15021	0.81197	0.91785	0.993746	0.701365	0.591926	0.63089	0.63131
59	1.18458	1.04885	0.883834	0.9414	0.965017	0.721726	0.570416	0.565871	0.596724
60	1.09587	1.05217	1.25452	0.927487	0.813479	0.685266	0.652792	0.632778	0.676806
MEAN	1.13362	1.11845	1.03719	0.924097	0.825834	0.699983	0.63737	0.620539	0.611302
S.E.M	0.0126231	0.0102941	0.0187872	0.017416	0.0102428	0.00822895	0.0120062	0.0139422	0.0105978

## Sheet: Fig. 3
Figure 3c						Figure 3d						Figure 3e										Figure 3g										Figure 3h
Represent time points [Ca2+]ex (mM)						Solution calcium concentration (mM)						CEPIAexternal ratio at representive time points										Normalized FRET ratio at representive time points										Flow chamber assay: adherent cells
Cell #	0	6	18	28		Expirment#	-Ionomycin		+Ionomycin			Time (s)	0		6		18		28			Time (s)	0		6		18		28			Ionomycin	-	-	+	+
1	1.01479	0.436231	0.106573	0.08919		1	1.214		1.2136			Cell #	Ionomycin	BAPTA	Ionomycin	BAPTA	Ionomycin	BAPTA	Ionomycin	BAPTA		Cell #	Ionomycin	BAPTA	Ionomycin	BAPTA	Ionomycin	BAPTA	Ionomycin	BAPTA		BAPTA-AM	-	+	-	+
2	1.00436	0.196618	0.022925	0.094372		2	1.1945		1.2041			1	1.03883	1.03124	0.930094	0.922502	0.81562	0.788621	0.720239	0.665536		1	1.00725	1.00536	0.929597	0.939096	0.859399	0.868898	0.813117	0.823345		Expirment#
3	1.09029	0.298902	0.241885	0.138126		3	1.2013		1.1916			2	1.00251	1.02061	0.993207	0.931307	0.807975	0.826563	0.666053	0.646601		2	0.997328	0.989165	0.875954	0.876351	0.845226	0.845623	0.836673	0.841035		1	28	20	45	38
4	1.09299	0.299999	0.127385	0.038099		4	1.1987		1.1987			3	1.01298	0.951375	0.98497	0.853366	0.795363	0.788732	0.712797	0.727963		3	1.01503	1.0121	0.891593	0.88469	0.868702	0.861799	0.842379	0.841449		2	29	26	48	35
5	1.07289	0.223938	0.115558	0.029382		5	1.2046		1.1941			4	1.01773	0.969399	0.985687	0.867358	0.796483	0.791551	0.701761	0.691469		4	1.00188	1.00957	0.918468	0.916195	0.862124	0.859851	0.841487	0.837029		3	23	25	43	40
6	1.05252	0.290866	0.111579	0.049881		6	1.1945		1.2269			5	1.03434	0.973332	0.943836	0.882826	0.826511	0.821757	0.732058	0.741907		5	0.993932	0.992403	0.891787	0.882527	0.8695	0.86024	0.83116	0.831401
7	1.05252	0.387668	0.217446	0.048627								6	1.01922	0.994462	0.938454	0.973694	0.79183	0.808353	0.694164	0.68684		6	0.999628	0.993477	0.908992	0.912001	0.885861	0.88887	0.834008	0.832898		MEAN	26.6667	23.6667	45.3333	37.6667
8	1.07734	0.202432	0.221472	0.087097		MEAN	1.20127		1.20483			7	1.00301	0.966794	0.888039	0.851825	0.805276	0.815341	0.674305	0.681745		7	1.0005	0.998431	0.907302	0.912079	0.869753	0.87453	0.845355	0.883508		S.E.M	1.85592	1.85592	1.45297	1.45297
9	1.13529	0.307968	0.048627	0.05837		S.E.M	0.00300784		0.00545366			8	1.05689	1.01546	0.945198	0.903771	0.830256	0.816095	0.702363	0.718718		8	1.00449	1.0042	0.926551	0.931019	0.882181	0.886649	0.832491	0.856887
10	1.15984	0.426135	0.138755	0.061879								9	1.02755	0.945418	0.991076	0.828939	0.803516	0.784507	0.739181	0.741093		9	1.00006	0.991722	0.898254	0.892526	0.861366	0.855638	0.843134	0.854337		Ionomycin(-)BAPTA-AM(+) vs. Ionomycin(-)BAPTA-AM(-)
11	1.15028	0.234294	0.239821	0.013458		-Ionomycin						10	0.994178	1.04342	0.913697	0.962937	0.798581	0.793804	0.70372	0.709705		10	1.01053	1.01099	0.93404	0.929827	0.891273	0.88706	0.821511	0.858959		0.4799
12	1.02551	0.229579	0.221472	0.063033		vs.						11	1.0072	1.01566	0.916934	0.925393	0.785438	0.799067	0.681645	0.67116		11	1.0171	1.02045	0.933264	0.938525	0.88775	0.893011	0.826573	0.856554		n.s.
13	1.14692	0.332467	0.12149	0.084992		+Ionomycin						12	1.03294	0.95038	0.935156	0.852595	0.838035	0.824754	0.72376	0.743512		12	1.00145	1.00929	0.973536	0.964207	0.923956	0.914627	0.829979	0.86167		Ionomycin(+)BAPTA-AM(-) vs. Ionomycin(-)BAPTA-AM(-)
14	1.0869	0.264971	0.051123	0.078594		0.579515		n.s.				13	1.01252	0.931013	0.8957	0.81419	0.812205	0.819826	0.709035	0.704613		13	1.01728	1.01336	0.916323	0.906652	0.861806	0.852135	0.807909	0.802321		0.0001
15	1.27243	0.385028	0.183797	0.061879								14	1.02635	1.03985	0.919529	0.933033	0.817322	0.822396	0.688537	0.674797		14	0.986013	0.977829	0.938351	0.944054	0.885561	0.891264	0.828459	0.862494		***
16	1.16631	0.363122	0.185754	0.042163		t.test (unpaired, two-tailed)						15	1.05095	0.937834	0.943434	0.830316	0.816467	0.822919	0.706753	0.705567		15	1.03222	1.03719	0.950025	0.94909	0.89151	0.890575	0.829998	0.823649		Ionomycin(+)BAPTA-AM(+) vs. Ionomycin(-)BAPTA-AM(-)
17	1.15108	0.272479	0.126405	0.084992		(*): p<0.05						16	1.06636	1.00402	0.937488	0.965152	0.837167	0.787814	0.704049	0.697367		16	1.00904	1.01609	0.947176	0.940639	0.895595	0.889058	0.834308	0.81692		0.0042
18	1.1063	0.339154	0.161419	0.063033		(**): p<0.01						17	1.03795	0.968469	0.9303	0.860821	0.817197	0.835859	0.718796	0.726161		17	1.00534	1.011	0.96732	0.961003	0.909633	0.903316	0.831098	0.821687		**
19	1.10315	0.427565	0.212436	0.084992		(***): p<0.001						18	1.03595	1.00885	0.946152	0.919049	0.825645	0.82168	0.679176	0.696376		18	1.01713	1.02245	0.910423	0.907011	0.875823	0.872411	0.831894	0.841221		Ionomycin(+)BAPTA-AM(+) vs. Ionomycin(+)BAPTA-AM(-)
20	1.05339	0.354361	0.219457	0.078594		(****): p<0.0001						19	1.02211	0.958514	0.904635	0.84104	0.805458	0.789019	0.707654	0.703205		19	0.998319	1.00722	0.944782	0.950055	0.901981	0.907254	0.839938	0.822953		0.0259
21	1.24631	0.317178	0.078594	0.061879		n.s.: not significant						20	1.02027	1.00649	0.930851	0.917074	0.825835	0.825538	0.70259	0.720187		20	0.998459	0.999161	0.894882	0.904869	0.866838	0.876825	0.822506	0.822268		*
22	1.29272	0.239821	0.109582	0.072049								21	1.0154	0.947283	0.923437	0.855316	0.823089	0.786453	0.689597	0.697826		21	1.01141	1.00883	0.953875	0.954771	0.914056	0.914952	0.847863	0.854301
23	1.16491	0.304552	0.136178	0.061879								22	1.0122	0.992625	0.896074	0.876498	0.799784	0.814122	0.717888	0.714682		22	1.00273	1.01031	0.921468	0.926932	0.890293	0.895757	0.828602	0.824149			One-way ANOVA with Dunnet's test
24	1.11872	0.306827	0.236735	0.066459								23	1.04954	1.00782	0.936596	0.89488	0.826921	0.807267	0.728717	0.702182		23	0.99728	0.99537	0.928106	0.923242	0.906164	0.9013	0.820264	0.829865			(*): p<0.05
25	1.14803	0.304552	0.036706	0.030903								24	1.01829	1.05968	0.931989	0.963381	0.799218	0.805447	0.682806	0.665586		24	0.992977	0.985673	0.953753	0.959774	0.904509	0.91053	0.823802	0.833863			(**): p<0.01
26	1.03445	0.304552	0.163359	0.021189								25	0.954427	0.990608	0.849805	0.885986	0.755161	0.746808	0.701488	0.717535		25	1.02231	1.02962	0.938018	0.945727	0.881982	0.889691	0.847761	0.827498			(***): p<0.001
27	1.27243	0.281164	0.105567	0.039472								26	1.01509	0.958617	0.913485	0.85701	0.823479	0.8048	0.691762	0.69725		26	1.00648	1.01127	0.930738	0.938785	0.885306	0.893353	0.844843	0.839864			(****): p<0.0001
28	1.32792	0.285551	0.181843	0.057185								27	1.05387	1.04647	0.941348	0.933942	0.826565	0.828273	0.703684	0.69527		27	1.024	1.02631	0.926662	0.919288	0.882917	0.875543	0.825441	0.826256			n.s.: not significant
29	1.19245	0.260718	0.15754	0.08181								28	0.923001	0.976349	0.819606	0.872954	0.745863	0.757812	0.690977	0.709663		28	1.00399	1.00634	0.919138	0.922154	0.882766	0.885782	0.86823	0.826235
30	1.06276	0.260718	0.230597	0.083935								29	0.936734	1.00209	0.838184	0.903545	0.746358	0.763363	0.719549	0.728975		29	1.01948	1.0216	0.868877	0.863905	0.847808	0.842836	0.829311	0.83041
31	1.02618	0.282258	0.170155	0.080742								30	0.955223	0.951102	0.869284	0.865163	0.761223	0.742845	0.702853	0.688138		30	1.00914	1.00876	0.907746	0.917079	0.863105	0.872438	0.834227	0.821671
32	1.01988	0.256491	0.199518	0.193603								31	0.936887	0.987857	0.846369	0.897339	0.756932	0.75044	0.71173	0.714013		31	1.00614	1.00548	0.920278	0.92809	0.893753	0.901565	0.836035	0.822088
33	1.1396	0.270325	0.221472	0.094372								32	0.985627	1.00807	0.884734	0.907178	0.770215	0.757063	0.701118	0.697594		32	1.02793	1.02072	0.908124	0.901563	0.887604	0.881043	0.828805	0.830518
34	1.17073	0.307883	0.244991	0.154631								33	0.988048	0.971392	0.889044	0.872388	0.775456	0.77639	0.749374	0.744212		33	1.0142	1.01077	0.922616	0.928185	0.879849	0.885418	0.791589	0.83575
35	1.15983	0.311514	0.055991	0.137152								34	1.04913	0.971086	0.959146	0.881101	0.844545	0.775555	0.720803	0.738789		34	1.01611	1.01549	0.914125	0.912669	0.867383	0.865927	0.82252	0.826213
36	1.15909	0.312375	0.096597	0.07944								35	0.982716	0.945134	0.886337	0.848755	0.785494	0.783658	0.740854	0.74238		35	1.00512	1.01298	0.881378	0.88446	0.854663	0.857745	0.800157	0.833717
37	1.17883	0.31185	0.097471	0.079118								36	1.00801	0.98496	0.921865	0.898813	0.806073	0.788416	0.704002	0.7099		36	0.957081	0.949416	0.897532	0.895273	0.877089	0.87483	0.807523	0.836363
38	1.16557	0.30558	0.096926	0.08242								37	0.95143	0.988889	0.867699	0.905158	0.75481	0.769459	0.714121	0.701066		37	0.952928	0.943457	0.895484	0.905233	0.874773	0.884522	0.844235	0.824119
39	1.16922	0.306689	0.100127	0.076753								38	1.06348	0.987642	0.949037	0.873199	0.836101	0.780807	0.725912	0.710301		38	0.996073	0.996177	0.923398	0.917694	0.88168	0.875976	0.828315	0.827698
40	1.1559	0.312358	0.098826	0.078919								39	1.03112	0.966019	0.984848	0.869743	0.837546	0.8298	0.722238	0.708635		39	1.00162	0.99932	0.901264	0.908572	0.880666	0.887974	0.828038	0.82086
41	1.09679	0.304637	0.092448	0.079461								40	0.945005	0.971918	0.857089	0.884002	0.752075	0.752854	0.690325	0.684084		40	0.987203	0.982713	0.915397	0.908784	0.882394	0.875781	0.809861	0.818243
42	1.09057	0.300036	0.100943	0.079834								41	0.949346	0.96249	0.854458	0.867602	0.751074	0.747181	0.72896	0.72861		41	1.00025	0.992114	0.925127	0.929666	0.877357	0.881896	0.82675	0.844146
43	1.14569	0.305723	0.099796	0.081114								42	1.02356	0.994361	0.925328	0.896125	0.800147	0.80268	0.714105	0.710411		42	0.986741	0.987363	0.936519	0.930226	0.880672	0.874379	0.813712	0.802199
44	1.14702	0.303919	0.095971	0.078031								43	1.03416	1.0146	0.916957	0.897398	0.821096	0.840112	0.661462	0.676628		43	1.0188	1.00893	0.945355	0.951026	0.896903	0.902574	0.842116	0.83478
45	1.12818	0.301231	0.091511	0.080416								44	0.956725	1.02367	0.870418	0.937361	0.757125	0.762859	0.697106	0.716331		44	0.984677	0.983414	0.918263	0.917413	0.86905	0.8682	0.817918	0.810846
46	1.14524	0.307164	0.098339	0.077212								45	1.00402	0.974506	0.909639	0.880125	0.808205	0.800579	0.688081	0.684284		45	1.00915	1.00788	0.921286	0.92479	0.863567	0.867071	0.825218	0.836286
47	1.12945	0.306997	0.106526	0.081517								46	0.948408	1.00119	0.830815	0.883593	0.753932	0.767708	0.687112	0.699118		46	1.00317	1.00979	0.939867	0.946626	0.883728	0.890487	0.818584	0.845701
48	1.1746	0.308642	0.095721	0.07935								47	1.04071	1.01241	0.93198	0.903681	0.817066	0.804069	0.701399	0.680235		47	1.01091	1.01062	0.908689	0.915462	0.876789	0.883562	0.852415	0.824148
49	1.12756	0.310478	0.100321	0.080797								48	1.01419	0.982404	0.914687	0.882897	0.820835	0.787999	0.7044	0.697571		48	1.03423	1.02477	0.908119	0.898226	0.885223	0.87533	0.839746	0.829738
50	1.16004	0.309651	0.099252	0.080646								49	0.991818	0.9714	0.875042	0.854624	0.799386	0.815071	0.729878	0.718337		49	1.00944	1.00658	0.947053	0.943587	0.892104	0.888638	0.816286	0.804874
51	1.14913	0.299666	0.099241	0.078593								50	1.08029	1.00061	0.928353	0.918677	0.811821	0.81483	0.715423	0.699749		50	1.00394	1.00746	0.925686	0.925736	0.894609	0.894659	0.808428	0.833806
52	1.15894	0.308498	0.101133	0.078896								51	0.979007	1.02065	0.860044	0.901689	0.766599	0.767512	0.682055	0.696805		51	0.999924	0.996571	0.939768	0.948084	0.903982	0.912298	0.843006	0.825482
53	1.18997	0.307819	0.106195	0.078678								52	0.980147	0.986728	0.865355	0.871936	0.762944	0.756032	0.707077	0.719179		52	1.01926	1.01102	0.942506	0.94818	0.887326	0.893	0.807042	0.831685
54	1.16155	0.30184	0.102725	0.080566								53	0.947215	1.0053	0.836144	0.894229	0.758835	0.759428	0.725187	0.731172		53	1.0416	1.04563	0.929142	0.924962	0.870959	0.866779	0.841565	0.820049
55	1.15572	0.310626	0.104979	0.078449								54	1.03176	0.990323	0.998695	0.87726	0.836965	0.785658	0.702949	0.682918		54	1.00032	0.998124	0.939609	0.932077	0.888052	0.88052	0.810965	0.822954
56	1.1459	0.307257	0.10392	0.079933								55	0.988317	1.00653	0.868662	0.886873	0.780801	0.77249	0.700079	0.686239		55	1.00688	1.01147	0.900819	0.908759	0.857881	0.865821	0.829758	0.813961
57	1.17221	0.296334	0.099424	0.080885								56	0.93048	1.01364	0.842471	0.925634	0.742885	0.759116	0.716273	0.701306		56	1.0089	1.01774	0.912568	0.920966	0.890017	0.898415	0.852718	0.82704
58	1.19532	0.301742	0.107925	0.07891								57	1.09234	1.02563	0.928645	0.931939	0.815804	0.806679	0.737462	0.75539		57	1.0123	1.01807	0.918168	0.922133	0.861533	0.865498	0.858082	0.840884
59	1.15131	0.30447	0.103724	0.077735								58	0.974137	1.02887	0.857801	0.972539	0.757893	0.742663	0.720384	0.739404		58	1.00884	1.0112	0.933092	0.936192	0.881096	0.884196	0.824516	0.857678
60	1.16081	0.300596	0.103034	0.078264								59	0.968974	0.992029	0.857932	0.880987	0.75682	0.739178	0.719209	0.73753		59	1.00447	1.00359	0.903852	0.895281	0.871033	0.862462	0.822025	0.801097
61	1.15643	0.310757	0.098449	0.078892								60	0.932267	1.03904	0.822748	0.929522	0.748635	0.762617	0.711235	0.711011		60	1.00553	1.0136	0.92348	0.924312	0.878571	0.879403	0.850534	0.836588
62	1.16145	0.298123	0.099754	0.079051
63	1.15769	0.302394	0.101259	0.081239								MEAN	1.00438	0.991577	0.907276	0.892971	0.795799	0.790005	0.707138	0.706581		MEAN	1.00561	1.00547	0.921759	0.922472	0.880751	0.881463	0.82988	0.832103
64	1.15344	0.307805	0.102779	0.080454								S.E.M	0.00527269	0.00383392	0.00595175	0.00469239	0.0039174	0.00356433	0.00236619	0.00294684		S.E.M	0.00190903	0.00219236	0.00273259	0.00284447	0.00205542	0.00216688	0.00190553	0.00205515
65	1.15689	0.298313	0.10138	0.082897
													Ionomycin vs. BAPTA		Ionomycin vs. BAPTA		Ionomycin vs. BAPTA		Ionomycin vs. BAPTA				Ionomycin vs. BAPTA		Ionomycin vs. BAPTA		Ionomycin vs. BAPTA		Ionomycin vs. BAPTA
MEAN	1.13835	0.303561	0.129399	0.0765613									0.0521		0.0615405		0.276156		0.883015				0.961096		0.857012		0.811924		0.429106
S.E.M	0.00797018	0.00546446	0.0068519	0.00338863									n.s.		n.s.		n.s.		n.s.				n.s.		n.s.		n.s.		n.s.
													Unpaired t test with Welch's correction (two-tailed)		t.test (unpaired, two-tailed)		t.test (unpaired, two-tailed)		t.test (unpaired, two-tailed)				t.test (unpaired, two-tailed)		t.test (unpaired, two-tailed)		t.test (unpaired, two-tailed)		t.test (unpaired, two-tailed)
													(*): p<0.05										(*): p<0.05
													(**): p<0.01										(**): p<0.01
													(***): p<0.001										(***): p<0.001
													(****): p<0.0001										(****): p<0.0001
													n.s.: not significant										n.s.: not significant
Figure 3b						Figure 3c							Figure 3e									Figure 3g
	DMSO		Ionomycin				DMSO		Ionomycin					DMSO		Ionomycin		BAPTA-AM+Ionomycin					DMSO		Ionomycin		BAPTA-AM+Ionomycin
Time (s)	CEPIAexternal ratio	SEM	CEPIAexternal ratio	SEM		Time (s)	[Ca2+]ex (mM)	SEM	[Ca2+]ex (mM)	SEM			Time (s)	CEPIAexternal ratio	SEM	CEPIAexternal ratio	SEM	CEPIAexternal ratio	SEM			Time (s)	Normalized FRET ratio	SEM	Normalized FRET ratio	SEM	Normalized FRET ratio	SEM
-29.816	1.01195	0.02261	1.01597	0.02271		-29.816	1.02691	0.08036	1.13835	0.11948			-29.816	1.00545	0.01689	1.00438	0.00266	1.00158	0.01252			-29.816	1.01046	0.0109	1.00561	0.01465	1.00547	0.01822
-26.762	1.01745	0.01531	1.02031	0.01786		-26.762	0.95707	0.09876	1.14678	0.53676			-26.762	0.96244	0.01899	0.99954	0.01476	1.00767	0.01724			-26.762	1.00998	0.02261	1.00987	0.000501208	0.99804	0.000523008
-23.738	1.01303	0.0202	1.01447	0.03555		-23.738	1.01229	0.07676	1.12835	0.23228			-23.738	1.01048	0.01349	1.00296	0.01177	1.00609	0.0174			-23.738	1.00036	0.01531	0.99626	0.00734	1.00654	0.00918
-20.746	1.01544	0.01384	1.0123	0.02562		-20.746	1.12691	0.11496	1.14437	0.11933			-20.746	0.97193	0.02304	1.0068	0.01127	1.00481	0.01206			-20.746	1.00715	0.0202	0.98776	0.00557	0.99757	0.00431
-17.762	1.01441	0.01187	1.02307	0.0246		-17.762	1.21122	0.11972	1.12845	0.18536			-17.762	1.00443	0.02423	1.0082	0.01215	1.01345	0.01105			-17.762	1.00635	0.01384	1.00497	0.00627	1.01035	0.00809
-14.746	1.01681	0.01129	1.0017	0.02626		-14.746	1.10948	0.08132	1.17424	0.32287			-14.746	0.98875	0.01463	1.0058	0.01929	1.00723	0.00891			-14.746	1.00206	0.01187	0.99451	0.00693	0.99841	0.00969
-11.756	1.01183	0.00836	1.0215	0.02982		-11.756	1.09681	0.079	1.12677	0.16927			-11.756	0.98965	0.01405	1.01369	0.02353	1.00531	0.01875			-11.756	0.99889	0.01129	0.99849	0.00583	0.99974	0.00771
-8.748	1.01608	0.01637	0.99452	0.02912		-8.748	1.12505	0.1016	1.15976	0.15994			-8.748	0.98722	0.0197	1.00716	0.02066	1.0206	0.0191			-8.748	1.00771	0.00836	0.99794	0.0063	1.00259	0.00754
-5.76	1.01947	0.01348	0.97167	0.05915		-5.76	1.00669	0.07632	1.14843	0.19328			-5.76	0.99141	0.01338	1.00171	0.02639	1.00885	0.01021			-5.76	1.00503	0.01637	0.99642	0.00599	0.99469	0.00882
-2.754	1.01326	0.01523	0.9681	0.04857		-2.754	1.12411	0.10804	1.15804	0.17258			-2.754	0.9935	0.02131	1.00357	0.02303	1.00712	0.01247			-2.754	1.0051	0.01348	0.98833	0.0141	0.99142	0.01447
0.246	1.01129	0.01171	0.95126	0.02347		0.246	1.06187	0.11252	1.10739	0.09959			0.246	0.99804	0.02243	0.99852	0.01819	0.99613	0.01784			0.246	1.01377	0.01523	0.99883	0.01192	0.9989	0.00919
3.244	1.01818	0.01177	0.92018	0.05018		3.244	1.11023	0.08784	0.69232	0.11276			3.244	0.98	0.01626	0.92485	0.0256	0.92096	0.01759			3.244	1.01206	0.01171	0.96422	0.01736	0.96049	0.01246
6.246	1.01404	0.0092	0.9033	0.05039		6.246	1.23155	0.11208	0.30356	0.14489			6.246	0.989	0.02232	0.90728	0.026	0.89297	0.03127			6.246	1.01751	0.01177	0.92633	0.01113	0.92176	0.01102
9.242	1.02403	0.01037	0.87815	0.04164		9.242	1.09808	0.0914	0.25801	0.12362			9.242	0.99635	0.01715	0.88623	0.02199	0.89671	0.03135			9.242	1.00762	0.0092	0.90197	0.01306	0.91149	0.01247
12.246	1.02075	0.01067	0.84211	0.04584		12.246	0.97025	0.1166	0.20771	0.0829			12.246	0.99997	0.02345	0.83256	0.03293	0.85089	0.03246			12.246	1.00976	0.01037	0.89677	0.01301	0.90162	0.01001
15.248	1.02109	0.01022	0.82258	0.04184		15.248	1.10831	0.10312	0.14115	0.06232			15.248	0.99408	0.02008	0.81523	0.02671	0.82756	0.02998			15.248	1.01151	0.01067	0.89094	0.01353	0.89928	0.01297
18.264	1.01125	0.0128	0.79138	0.05567		18.264	1.10901	0.12392	0.1294	0.03053			18.264	1.00179	0.02528	0.7958	0.02713	0.79	0.03595			18.264	1.01185	0.01022	0.88075	0.01476	0.88146	0.01617
21.242	1.02308	0.01175	0.76139	0.04331		21.242	1.07056	0.10004	0.11921	0.03344			21.242	0.98863	0.01931	0.70715	0.03948	0.72399	0.02994			21.242	1.02616	0.0128	0.84687	0.01569	0.87627	0.01358
24.258	1.01944	0.01028	0.72332	0.05267		24.258	1.10979	0.10864	0.10164	0.02578			24.258	0.96883	0.02146	0.70762	0.02873	0.70396	0.03087			24.258	1.02027	0.01175	0.84358	0.01829	0.85141	0.01409
27.246	1.032	0.01294	0.69899	0.07991		27.246	1.2248	0.10044	0.08174	0.01368			27.246	0.9996	0.01941	0.70729	0.03671	0.70695	0.03284			27.246	1.0133	0.01028	0.83167	0.01513	0.84812	0.01424
30.248	1.02483	0.00474	0.68198	0.06678		30.248	1.10588	0.13844	0.07656	0.01961			30.248	0.97846	0.02891	0.70349	0.03968	0.69941	0.03649			30.248	1.00988	0.01294	0.82988	0.01608	0.83201	0.01604
33.254	1.01467	0.01336	0.68633	0.08018		33.254	1.11128	0.11012	0.08813	0.02342			33.254	0.98887	0.02183	0.64716	0.03478	0.67518	0.03468			33.254	1.00808	0.00474	0.82254	0.01357	0.83496	0.018
36.244	1.01824	0.0083	0.679	0.05295		36.244	1.12366	0.10584	0.09832	0.02653			36.244	0.99197	0.02076	0.65707	0.03839	0.66605	0.0333			36.244	1.01426	0.01336	0.81075	0.01321	0.83579	0.01736
39.258	1.01588	0.01129	0.68181	0.0675		39.258	1.12094	0.063	0.1004	0.02797			39.258	0.98598	0.01005	0.64183	0.03494	0.65065	0.02994			39.258	1.02521	0.0083	0.81604	0.01278	0.83313	0.01723
42.248	1.01989	0.00669	0.68069	0.06249		42.248	1.11281	0.10456	0.08321	0.03167			42.248	0.98014	0.02044	0.64217	0.03794	0.6572	0.03304			42.248	1.01404	0.01129	0.80999	0.01304	0.82953	0.01817
45.426	1.01765	0.00972	0.67671	0.05989		45.426	1.12467	0.1114	0.0954	0.03936			45.426	0.99292	0.02215	0.65906	0.05034	0.65671	0.03038			45.426	1.01346	0.00669	0.80242	0.01304	0.83646	0.01595
48.25	1.02038	0.00644	0.67249	0.05818		48.25	1.11363	0.11744	0.07856	0.02866			48.25	0.99857	0.02366	0.64183	0.04404	0.66224	0.03102			48.25	1.01899	0.00972	0.79779	0.01295	0.83082	0.01831
51.252	1.01882	0.00613	0.67928	0.06925		51.252	1.10956	0.09992	0.09322	0.02399			51.252	0.9778	0.01928	0.64217	0.04585	0.6515	0.03627			51.252	1.02531	0.00644	0.80596	0.0135	0.83087	0.01766
54.258	1.01733	0.01182	0.67852	0.06858		54.258	1.11495	0.0896	0.0704	0.0329			54.258	1.00548	0.0167	0.65906	0.03789	0.65718	0.03668			54.258	1.02155	0.00613	0.7934	0.0137	0.83728	0.0159
57.242	1.01141	0.00531	0.6743	0.06018		57.242	1.01769	0.092	0.07174	0.02699			57.242	0.97429	0.0173	0.64934	0.04529	0.6454	0.03324			57.242	1.01027	0.01182	0.78654	0.01555	0.83177	0.01871
60.244	1.01072	0.00912	0.66767	0.06759		60.244	0.96215	0.12252	0.08517	0.03989			60.244	0.97631	0.02493	0.65113	0.03577	0.64507	0.03284			60.244	1.00723	0.00531	0.78929	0.01285	0.83214	0.01569
63.254	1.00461	0.00683	0.67778	0.05998		63.254	1.01179	0.07364	0.07354	0.03595			63.254	0.99186	0.01271	0.63577	0.03037	0.65834	0.03074			63.254	1.0137	0.00912	0.7818	0.01315	0.83069	0.01594
66.258	1.02239	0.00935	0.66812	0.05697		66.258	1.11999	0.14176	0.08799	0.02653			66.258	1.01855	0.02974	0.65825	0.03946	0.62963	0.03246			66.258	1.02564	0.00683	0.76838	0.01604	0.83032	0.01574
69.246	1.0046	0.00511	0.66859	0.04676		69.246	1.1125	0.0782	0.09641	0.02939			69.246	0.99601	0.01385	0.6255	0.05953	0.64082	0.03386			69.246	1.01159	0.00935	0.7756	0.01239	0.82903	0.0155
72.233	1.02221	0.00735	0.65515	0.08316		72.233	1.13104	0.10752	0.09856	0.02917			72.233	0.99282	0.02118	0.66427	0.05484	0.66756	0.02771			72.233	1.02004	0.00511	0.76591	0.0122	0.83087	0.0155
75.255	1.0144	0.00498	0.66394	0.05764		75.255	1.02162	0.11412	0.07322	0.02502			75.255	0.98587	0.02283	0.64487	0.0446	0.6486	0.03368			75.255	1.01268	0.00735	0.75736	0.01362	0.83728	0.01601
78.241	1.01691	0.0082	0.67881	0.06752		78.241	0.95733	0.1332	0.08104	0.03228			78.241	0.98799	0.0276	0.62882	0.037	0.64417	0.03527			78.241	1.00986	0.00498	0.76537	0.01271	0.82977	0.0162
81.247	1.00214	0.00612	0.66689	0.05801		81.247	1.00213	0.12212	0.07174	0.02699			81.247	0.972	0.02483	0.64582	0.04732	0.65114	0.03508			81.247	1.00647	0.0082	0.74725	0.01163	0.82914	0.01646
84.251	1.00649	0.00834	0.68638	0.07259		84.251	1.12884	0.12388	0.0861	0.03989			84.251	0.97632	0.02527	0.66861	0.0453	0.63064	0.03121			84.251	0.99775	0.00612	0.74309	0.01467	0.82969	0.01586
87.251	1.02095	0.00869	0.66831	0.07838		87.251	1.21177	0.15376	0.07813	0.03595			87.251	0.97069	0.03274	0.63577	0.03037	0.65569	0.0284			87.251	1.02236	0.00834	0.74098	0.01399	0.82632	0.01694
90.237	1.00633	0.00509	0.65969	0.05596		90.237	1.12075	0.13364	0.07489	0.02653			90.237	0.9839	0.02771	0.65825	0.03946	0.62188	0.03284			90.237	1.00984	0.00869	0.74211	0.01275	0.82503	0.01704
93.251	1.01176	0.0055	0.67955	0.06389		93.251	1.09497	0.1608	0.08868	0.02797			93.251	0.99088	0.0345	0.65835	0.03526	0.64322	0.02542			93.251	1.01153	0.00509	0.73431	0.01997	0.82526	0.01681
96.245	1.02784	0.0113	0.68034	0.06832		96.245	1.11379	0.08632	0.07423	0.03167			96.245	0.98431	0.01588	0.64914	0.03865	0.6413	0.02933			96.245	1.0234	0.0055	0.73248	0.01322	0.82211	0.01743
99.241	1.01457	0.01123	0.68806	0.0631		99.241	1.00537	0.11868	0.08584	0.04079			99.241	0.96053	0.02397	0.64821	0.04818	0.63804	0.03011			99.241	1.01897	0.0113	0.73703	0.01338	0.81687	0.0183
102.259	1.02454	0.00866	0.68831	0.0619		102.259	1.10906	0.14472	0.07929	0.0315			102.259	0.99006	0.03048	0.62221	0.04938	0.66221	0.02641			102.259	1.0295	0.01123	0.72877	0.01372	0.81613	0.01827
105.243	1.02604	0.00995	0.66643	0.06058		105.243	1.05325	0.08436	0.08665	0.02906			105.243	0.98232	0.01539	0.65965	0.05354	0.64657	0.02958			105.243	1.02732	0.00866	0.72816	0.01311	0.81764	0.01742
108.241	1.02074	0.00631	0.6795	0.07707		108.241	1.10719	0.13416	0.0796	0.02883			108.241	0.99084	0.02784	0.65765	0.05394	0.63223	0.02947			108.241	1.01905	0.00995	0.72398	0.01264	0.81593	0.01798
111.253	1.00966	0.00585	0.69893	0.03762		111.253	1.23154	0.10496	0.07626	0.02761			111.253	0.98485	0.02054	0.6473	0.0535	0.64793	0.02326			111.253	1.01858	0.00631	0.71804	0.01419	0.81801	0.01754
114.247	1.01812	0.0073	0.69858	0.06873		114.247	1.11133	0.10024	0.08727	0.03548			114.247	0.98031	0.01936	0.64392	0.04932	0.64062	0.02459			114.247	1.01339	0.00585	0.72233	0.01331	0.81803	0.01789
117.245	1.01767	0.00494	0.67043	0.03327		117.245	0.95661	0.11208	0.09348	0.03318			117.245	0.97406	0.02232	0.64604	0.052	0.66941	0.02616			117.245	1.01623	0.0073	0.70755	0.01306	0.81661	0.0187
120.245	1.02211	0.01088	0.70792	0.05029		120.245	1.1111	0.1538	0.08659	0.02783			120.245	0.97196	0.03275	0.63067	0.04981	0.66235	0.02649			120.245	1.01262	0.00494	0.70181	0.01288	0.81595	0.01865
123.247	1.01852	0.01341	0.67334	0.04811		123.247	1.11291	0.11556	0.07345	0.02577			123.247	0.97276	0.02319	0.65087	0.06346	0.65221	0.02733			123.247	1.01756	0.01088	0.70625	0.01371	0.81458	0.01906
126.245	1.01523	0.00557	0.70609	0.04623		126.245	1.07014	0.12656	0.09019	0.03238			126.245	0.98484	0.02594	0.63583	0.04761	0.65115	0.02567			126.245	1.01623	0.01341	0.69578	0.01418	0.81428	0.01934
129.243	1.0262	0.00955	0.69538	0.03205		129.243	1.13402	0.11136	0.07625	0.02236			129.243	0.98594	0.02214	0.65006	0.04801	0.64348	0.02394			129.243	1.03301	0.00557	0.69468	0.01499	0.81279	0.01975
132.259	1.01274	0.00826	0.66948	0.04577		132.259	1.10342	0.11924	0.08704	0.02499			132.259	0.98862	0.02411	0.67075	0.06019	0.64648	0.03315			132.259	1.01216	0.00955	0.68937	0.01399	0.80844	0.02063
135.247	1.01533	0.01233	0.6863	0.05691		135.247	1.12149	0.10088	0.06088	0.021			135.247	0.98883	0.01952	0.64022	0.05923	0.6511	0.0305			135.247	1.01526	0.00826	0.69918	0.01372	0.81032	0.01996
138.241	1.02725	0.00736	0.67314	0.08932		138.241	1.13258	0.11428	0.08936	0.03282			138.241	0.99417	0.02287	0.63384	0.05231	0.65291	0.02894			138.241	1.03173	0.01233	0.70618	0.01824	0.81426	0.02022
141.251	1.02183	0.01238	0.67915	0.08415		141.251	1.22318	0.14008	0.07526	0.0326			141.251	0.99055	0.02932	0.65143	0.05419	0.6585	0.02631			141.251	1.02098	0.00736	0.69907	0.01651	0.81695	0.01672
144.247	1.02197	0.01327	0.6782	0.09494		144.247	1.05453	0.1454	0.07547	0.03917			144.247	0.97085	0.03065	0.66862	0.05679	0.65073	0.02704			144.247	1.01493	0.01238	0.69066	0.0168	0.80945	0.01931
147.241	1.01339	0.00757	0.68699	0.04909		147.241	1.11086	0.1468	0.0855	0.02488			147.241	0.96697	0.031	0.66871	0.05219	0.66291	0.02326			147.241	1.00766	0.01327	0.6924	0.01693	0.81392	0.01652
150.257	1.01924	0.01193	0.66476	0.09305		150.257	1.21183	0.10704	0.07238	0.03293			150.257	0.98095	0.02106	0.65885	0.05578	0.64707	0.0298			150.257	1.01544	0.00757	0.6817	0.01894	0.81363	0.01892
153.247	1.0114	0.01085	0.69801	0.07063		153.247	1.11843	0.13228	0.06353	0.03461			153.247	0.97792	0.02737	0.66196	0.05519	0.66493	0.02452			153.247	1.01202	0.01193	0.69742	0.01849	0.81999	0.01703
156.243	1.00763	0.00833	0.68079	0.10682		156.243	1.09965	0.04204	0.08507	0.02861			156.243	0.98706	0.00481	0.66611	0.05026	0.6433	0.03053			156.243	1.00909	0.01085	0.69584	0.01723	0.81309	0.01629
159.255	1.01382	0.01125	0.67318	0.04484		159.255	1.12245	0.10424	0.07538	0.02997			159.255	0.98667	0.02036	0.6399	0.04634	0.67304	0.02406			159.255	1.01685	0.00833	0.68051	0.01866	0.80542	0.01658
162.245	1.0078	0.00845	0.68475	0.06484		162.245	1.01484	0.06096	0.08703	0.02757			162.245	1.00413	0.00954	0.64325	0.04949	0.6359	0.02437			162.245	1.01613	0.01125	0.68253	0.01899	0.818	0.01655
165.245	1.00867	0.01135	0.67112	0.03383		165.245	1.11434	0.10316	0.08791	0.03211			165.245	0.97029	0.02009	0.6348	0.0567	0.6548	0.02612			165.245	1.01684	0.00845	0.67623	0.01608	0.81504	0.01661
168.245	1.01713	0.00982	0.66568	0.04682		168.245	1.06169	0.08488	0.08105	0.02898			168.245	1.00408	0.01552	0.6772	0.04987	0.65326	0.02889			168.245	1.01174	0.01135	0.68192	0.01758	0.81255	0.01683
171.253	1.01875	0.01062	0.67646	0.089		171.253	1.10581	0.07492	0.07116	0.0248			171.253	0.99225	0.01303	0.66945	0.0448	0.64612	0.02303			171.253	1.02346	0.00982	0.68187	0.01731	0.81579	0.01733
174.241	1.01496	0.00821	0.68281	0.07987		174.241	1.22208	0.08628	0.08013	0.02086			174.241	0.98572	0.01587	0.65161	0.0568	0.63036	0.0262			174.241	1.01386	0.01062	0.68642	0.01651	0.81684	0.01653
177.249	1.0094	0.01234	0.67311	0.05719		177.249	1.1046	0.12124	0.06629	0.02228			177.249	0.98641	0.02461	0.6625	0.04409	0.64113	0.02608			177.249	1.00992	0.00821	0.68268	0.01393	0.81221	0.01598
180.247	1.01578	0.0109	0.65904	0.07813		180.247	0.96117	0.07232	0.06347	0.02915			180.247	0.97737	0.01238	0.65504	0.05254	0.65687	0.0255			180.247	1.0206	0.01234	0.67645	0.01566	0.81258	0.01546
183.243	1.01928	0.01275	0.68521	0.11124		183.243	1.11629	0.11776	0.07856	0.03226			183.243	0.97036	0.03439	0.6721	0.05558	0.6663	0.02665			183.243	1.02215	0.01844	0.69757	0.0221	0.81909	0.01646
186.239	1.00709	0.01567	0.6776	0.04926		186.239	1.11879	0.11916	0.06859	0.01797			186.239	0.98434	0.02445	0.66224	0.05917	0.65046	0.03319			186.239	1.01038	0.01274	0.68687	0.02411	0.8188	0.01586
189.271	1.01966	0.01287	0.68917	0.06926		189.271	1.06583	0.0794	0.07547	0.02602			189.271	0.98131	0.03076	0.66535	0.05858	0.66832	0.02791			189.271	1.02662	0.0171	0.70259	0.02366	0.82516	0.01694
192.257	1.01928	0.01577	0.67554	0.03825		192.257	1.11831	0.10464	0.06616	0.0277			192.257	0.99045	0.0082	0.6695	0.05365	0.64669	0.03392			192.257	1.01299	0.01602	0.70101	0.0224	0.81826	0.01704
195.239	1.01649	0.01424	0.6701	0.05124		195.239	1.22161	0.0144	0.10816	0.0217			195.239	0.99006	0.02375	0.64329	0.04973	0.67643	0.02745			195.239	1.02637	0.0135	0.68568	0.02383	0.81059	0.01681
198.253	1.0127	0.01504	0.68088	0.09342		198.253	1.11362	0.0766	0.11847	0.02306			198.253	1.00752	0.01293	0.64664	0.05288	0.63929	0.02776			198.253	1.00866	0.01642	0.6877	0.02416	0.82317	0.01743
201.247	1.01251	0.01263	0.68723	0.08429		201.247	1.11163	0.03332	0.10012	0.02066			201.247	0.97368	0.02348	0.63819	0.06009	0.65819	0.02951			201.247	1.00593	0.01362	0.6814	0.02125	0.82021	0.0183
204.239	1.00927	0.01676	0.67753	0.06161		204.239	1.11531	0.07552	0.081	0.0252			204.239	1.00747	0.01891	0.68059	0.05326	0.65665	0.03228			204.239	1.00789	0.01652	0.68709	0.02275	0.81772	0.01827
207.241	1.01588	0.01532	0.66346	0.08255		207.241	1.13171	0.05724	0.06819	0.02207			207.241	0.99564	0.01642	0.67284	0.04819	0.64951	0.02642			207.241	1.00469	0.01499	0.68704	0.02248	0.82096	0.01742
210.247	1.02929	0.00458	0.67135	0.07635		210.247	1.12434	0.04728	0.06425	0.01789			210.247	0.98911	0.01926	0.655	0.06019	0.63375	0.02959			210.247	1.00268	0.01579	0.69159	0.02168	0.82201	0.01798

## Sheet: Fig. 4
Figure 4a						Figure 4c
.	Ionomycin		Ionomycin+BAPTA-AM				DMSO		Ionomycin		DMSO		Ionomycin
Time	Avg.norm intensity of Fluo-4	SEM	Avg.norm intensity of Fluo-4	SEM		Time	CEPIAer ratio	SEM	CEPIAer ratio	SEM	[Ca2+]er (mM)	SEM	[Ca2+]er (mM)	SEM
-29.0708	1.01955	0.01498	1.00292	0.0477		-29.816	0.82704	0.0277	0.81525	0.04699	0.31835	0.02704	0.27541	0.121
-27.7494	1.0031	0.0235	1.00412	0.0835		-26.762	0.81254	0.0204	0.8177	0.0656	0.31327	0.02759	0.29015	0.08758
-26.428	1.0089	0.01413	1.00596	0.06972		-23.738	0.81812	0.02529	0.81278	0.06725	0.31912	0.02098	0.31697	0.09984
-25.1066	1.02938	0.02049	1.01138	0.07433		-20.746	0.83053	0.01893	0.81119	0.06339	0.31618	0.0448	0.30002	0.10992
-23.7852	0.99702	0.01155	1.01238	0.0573		-17.762	0.8295	0.01696	0.8149	0.05141	0.31817	0.02556	0.30779	0.14324
-22.4638	1.01834	0.01122	1.02971	0.04047		-14.746	0.8219	0.01638	0.81501	0.05779	0.32709	0.03412	0.30377	0.14134
-21.1424	1.01288	0.01238	1.01832	0.05181		-11.756	0.82692	0.01345	0.81355	0.06099	0.30976	0.00144	0.30308	0.11416
-19.821	1.02663	0.00474	1.01109	0.02568		-8.748	0.80117	0.02146	0.80456	0.06354	0.31097	0.02967	0.31359	0.10182
-18.4996	1.00489	0.01722	1.01213	0.08146		-5.76	0.80456	0.01857	0.80687	0.05042	0.31274	0.0345	0.29981	0.12266
-17.1782	1.00322	0.01506	1.0284	0.05943		-2.754	0.82835	0.02032	0.80899	0.06523	0.31391	0.01326	0.31155	0.12422
-15.8568	1.01774	0.01273	1.03855	0.04155		0.246	0.81638	0.0168	0.7923	0.05646	0.31097	0.02967	0.31359	0.10182
-14.5354	0.99774	0.00953	1.04061	0.06664		3.244	0.82327	0.01686	0.81786	0.04526	0.31498	0.02446	0.30937	0.1303
-13.214	1.01444	0.01123	1.04858	0.02881		6.246	0.82913	0.01429	0.81659	0.05534	0.31274	0.0345	0.29981	0.12266
-11.8926	1.03449	0.00749	1.04966	0.02031		9.242	0.82912	0.01546	0.8095	0.05263	0.31547	0.03922	0.32327	0.1161
-10.5712	1.00906	0.01142	1.02642	0.04591		12.246	0.82584	0.01576	0.80981	0.08689	0.31391	0.01326	0.31155	0.12422
-9.2498	0.99916	0.0106	1.04018	0.03648		15.248	0.82618	0.01531	0.81404	0.06122	0.31242	0.0101	0.31858	0.10092
-7.9284	1.00695	0.01256	1.04344	0.03888		18.264	0.81634	0.01789	0.82635	0.05828	0.3065	0.03273	0.30459	0.13174
-6.607	1.01647	0.01568	1.06575	0.03315		21.242	0.82817	0.01684	0.83734	0.08	0.30181	0.01989	0.32351	0.079
-5.2856	1.0169	0.02052	1.04511	0.03264		24.258	0.82453	0.01537	0.79692	0.07133	0.30538	0.0244	0.32003	0.10736
-3.9642	1.00801	0.02319	1.04531	0.03986		27.246	0.83709	0.01803	0.81544	0.07687	0.29614	0.01934	0.40339	0.12076
-2.6428	1.0108	0.01265	1.04471	0.06672		30.248	0.82992	0.00983	0.81828	0.06256	0.2955	0.02761	0.50507	0.10874
-1.3214	1.02026	0.01251	1.04004	0.00979		33.254	0.81976	0.01845	0.83001	0.06069	0.29506	0.02114	0.51961	0.12424
0.246	1.0146	0.01988	1.03284	0.07059		36.244	0.82333	0.01339	0.8334	0.05992	0.29925	0.01975	0.53219	0.10864
2.214	1.4094	0.18628	1.03752	0.02195		39.258	0.82097	0.01638	0.81072	0.0525	0.29618	0.0102	0.53043	0.1069
4.182	2.01978	0.14935	1.03216	0.04624		42.248	0.82498	0.01178	0.8204	0.07127	0.30235	0.02473	0.55228	0.09138
6.15	3.87307	0.17563	1.03318	0.01802		45.426	0.82274	0.01481	0.83062	0.06607	0.29936	0.03114	0.58471	0.11036
8.118	3.76561	0.17274	1.02301	0.0203		48.25	0.82547	0.01153	0.82976	0.06078	0.296	0.04	0.60947	0.09526
10.086	3.92718	0.19744	1.02237	0.00786		51.252	0.82391	0.01122	0.86516	0.06882	0.29718	0.02919	0.6489	0.08226
12.054	3.96168	0.22013	1.03063	0.04157		54.258	0.82242	0.01691	0.86028	0.05606	0.29925	0.02378	0.66488	0.10578
14.022	3.89876	0.23898	1.03595	0.04327		57.242	0.8165	0.0104	0.84349	0.07197	0.29819	0.01924	0.68871	0.09172
15.99	3.9254	0.25116	1.00231	0.01284		60.244	0.81181	0.01421	0.85386	0.04383	0.29999	0.02865	0.67931	0.10788
17.958	3.96415	0.24712	1.02528	0.01781		63.254	0.81538	0.01192	0.86393	0.05477	0.29374	0.02221	0.68916	0.08884
19.926	3.86731	0.26199	1.00584	0.04475		66.258	0.80614	0.01444	0.86418	0.0635	0.29621	0.02136	0.69419	0.10322
21.894	4.03771	0.26221	1.01563	0.02333		69.246	0.8055	0.0102	0.87219	0.06035	0.29611	0.02704	0.68443	0.13504
23.862	4.00259	0.25101	1.01554	0.03823		72.233	0.80506	0.01244	0.886	0.06802	0.29974	0.02855	0.68856	0.0773
25.83	3.92547	0.25221	1.01165	0.01168		75.255	0.80925	0.01007	0.88006	0.05952	0.30074	0.02759	0.69753	0.08756
27.798	3.90614	0.27109	1.02027	0.000805641		78.241	0.80618	0.01329	0.88277	0.04923	0.30386	0.02245	0.71702	0.08324
29.766	3.91753	0.27633	1.03438	0.02678		81.247	0.81235	0.01121	0.89433	0.04958	0.30334	0.02098	0.70807	0.09852
31.734	4.01547	0.26055	1.01795	0.00876		84.251	0.80936	0.01343	0.89267	0.05432	0.30418	0.04277	0.74108	0.08952
33.702	4.02021	0.2781	1.01563	0.04061		87.251	0.806	0.01378	0.89948	0.05042	0.2912	0.03809	0.77523	0.09894
35.67	3.96437	0.289	1.01535	0.04491		90.237	0.80718	0.01018	0.89657	0.04112	0.29625	0.02795	0.78244	0.11248
37.638	3.88169	0.28229	1.01545	0.01592		93.251	0.80925	0.01059	0.90591	0.05601	0.29254	0.02172	0.7296	0.11424
39.606	3.93752	0.29981	1.02734	0.03296		96.245	0.80819	0.01639	0.89961	0.04483	0.30659	0.0168	0.78952	0.09186
41.574	3.87723	0.29575	1.01259	0.05944		99.241	0.80999	0.01632	0.90792	0.04551	0.29393	0.04935	0.81013	0.06978
43.542	3.88901	0.30639	1.01511	0.03518		102.259	0.80374	0.01375	0.92773	0.045	0.29878	0.02136	0.77822	0.10656
45.51	3.8475	0.30227	1.01786	0.05251		105.243	0.80621	0.01504	0.94011	0.05245	0.29014	0.02806	0.80581	0.0982
47.478	3.92208	0.29804	1.01622	0.03108		108.241	0.80611	0.0114	0.91447	0.05796	0.29014	0.02806	0.80581	0.0982
49.446	3.9847	0.31685	1.01469	0.00808		111.253	0.80974	0.01094	0.9284	0.0423	0.2977	0.02136	0.8219	0.1006
51.414	4.00089	0.31317	1.02346	0.0332		114.247	0.81074	0.01239	0.93955	0.03859	0.29796	0.02855	0.83928	0.0918
53.382	3.94741	0.31931	1.02553	0.0377		117.245	0.81386	0.01003	0.91289	0.03667	0.30805	0.02245	0.86757	0.12434
55.35	4.01079	0.31523	1.01675	0.02921		120.245	0.81334	0.01597	0.92478	0.04454	0.29907	0.04483	0.86619	0.0858
57.318	3.94037	0.32875	1.01714	0.05858		123.247	0.81418	0.0185	0.92691	0.04138	0.29936	0.01858	0.88713	0.09372
59.286	3.90632	0.33256	1.00946	0.06631		126.245	0.8012	0.01066	0.9289	0.05262	0.31593	0.03773	0.89566	0.06582
61.254	4.054	0.33273	1.00591	0.02216		129.243	0.80625	0.01464	0.92917	0.04829	0.30874	0.02136	0.91618	0.0767
63.222	3.97186	0.31974	1.02876	0.04033		132.259	0.80254	0.01335	0.93467	0.0525	0.29654	0.02855	0.91664	0.09134
65.19	4.03612	0.32073	1.02107	0.0179		135.247	0.81659	0.01742	0.96038	0.03138	0.29737	0.02245	0.93857	0.0805
67.158	3.98075	0.32787	1.0068	0.03099		138.241	0.80393	0.01245	0.96264	0.02754	0.30286	0.02245	0.94602	0.07774
69.126	3.9754	0.32827	1.01401	0.02078		141.251	0.80878	0.01747	0.96986	0.03846	0.31576	0.02221	0.96666	0.07102
71.094	4.0031	0.31979	1.006	0.065		144.247	0.80014	0.01836	0.94755	0.04764	0.30065	0.02704	0.96964	0.08034
73.062	4.07529	0.32525	1.01507	0.04261		147.241	0.80981	0.01266	0.92259	0.03961	0.32537	0.02759	0.98023	0.10974
75.03	4.07663	0.33277	1.02941	0.01805		150.257	0.8077	0.01702	0.95637	0.05607	0.31089	0.02098	0.98438	0.07162
76.998	4.12328	0.31719	1.03355	0.04892		153.247	0.80249	0.01594	0.96297	0.03819	0.29044	0.02136	0.97548	0.07416
78.966	4.03077	0.33277	1.01357	0.04921		156.243	0.80796	0.01342	0.97813	0.03771	0.32295	0.02855	0.97441	0.08962
80.934	4.16307	0.32612	1.02821	0.01391		159.255	0.80347	0.01634	0.94216	0.03704	0.31301	0.02245	0.97735	0.07384
82.902	4.00974	0.31247	1.01515	0.03943		162.245	0.81805	0.01354	0.97269	0.06305	0.31373	0.02792	1.00993	0.07388
84.87	4.11516	0.3208	1.01208	0.04762		165.245	0.81953	0.01644	0.96155	0.05447	0.31809	0.02802	0.98187	0.06472
86.838	4.15839	0.3283	1.01305	0.0284		168.245	0.80907	0.01491	0.97436	0.04416	0.30998	0.04096	1.01623	0.07028
88.806	4.09869	0.32753	1.00437	0.0247		171.253	0.81314	0.01571	0.95976	0.04287	0.31948	0.0206	1.03331	0.08742
90.774	4.00422	0.31348	0.9963	0.05454		174.241	0.80936	0.0133	0.96675	0.04461	0.31137	0.02658	1.05005	0.10132
92.742	4.15165	0.31927	1.02804	0.04543		177.249	0.81609	0.01743	0.96155	0.0403	0.29886	0.04728	1.04502	0.10202
94.71	4.07514	0.3138	1.0119	0.03344		180.247	0.82593	0.01599	0.95806	0.02972	0.30805	0.00656	1.01189	0.06314
96.678	4.00763	0.32226	1.01509	0.06738		183.243	0.82263	0.01572	0.97946	0.03865	0.29665	0.04816	1.02976	0.09814
98.646	4.0969	0.32198	1.02028	0.03617		186.239	0.81874	0.01709	0.99521	0.02927	0.29996	0.0344	1.02457	0.08752
100.614	4.16819	0.33464	1.01446	0.07429		189.271	0.80805	0.01558	0.99643	0.03632	0.29479	0.02992	1.07261	0.09076
102.582	4.11225	0.33731	1.01004	0.0801		192.257	0.80654	0.01243	0.95009	0.04706	0.30033	0.0238	1.01337	0.06148
104.55	4.01136	0.33153	1.00066	0.06107		195.239	0.80903	0.02075	0.95684	0.04024	0.29517	0.02984	1.03515	0.09348
106.518	3.99467	0.31726	1.0153	0.05376		198.253	0.80737	0.01434	0.9549	0.03395	0.30462	0.02356	1.01068	0.11614
108.486	4.0217	0.32874	1.00847	0.04223		201.247	0.81059	0.01671	0.97581	0.04488	0.29909	0.03916	1.00793	0.10532
110.454	3.96687	0.32547	1.01434	0.07584		204.239	0.81286	0.02068	0.97474	0.04118	0.29273	0.02221	1.02114	0.07552
112.422	4.13349	0.35012	1.03039	0.06798		207.241	0.81831	0.01415	0.97551	0.04117	0.30002	0.02136	1.00157	0.09996
114.39	4.03047	0.33856	1.02161	0.05525		210.247	0.82576	0.01311	0.97767	0.02701	0.30126	0.02704	1.01507	0.07964
116.358	4.04553	0.32375	1.03196	0.06264
118.326	4.09387	0.33603	1.01801	0.05028
120.294	4.16819	0.33464	1.01754	0.0448
122.262	4.11225	0.33731	1.01222	0.02484
124.23	4.01136	0.33153	1.01428	0.03884
126.198	3.99467	0.31726	1.01286	0.01792
128.166	4.0217	0.32874	1.02446	0.06824
130.134	3.96687	0.32547	1.02166	0.03268
132.102	4.13349	0.35012	1.01357	0.0468
134.07	4.03047	0.33856	1.01863	0.03212
136.038	4.04553	0.32375	1.01896	0.10192
138.006	4.09387	0.33603	1.01221	0.088
139.974	3.94013	0.33974	1.02074	0.11028
141.942	4.03891	0.33352	1.01313	0.0354
143.91	4.03402	0.34203	1.01696	0.07176
145.878	3.94736	0.34579	1.01425	0.0214
147.846	4.07451	0.32845	1.0221	0.0382
149.814	4.04982	0.34571	1.0203	0.03844
151.782	4.09236	0.33778	1.0141	0.0366
153.75	4.08404	0.33015	1.00923	0.02552
155.718	3.91531	0.34115	1.01315	0.042
157.686	3.99796	0.3407	1.00336	0.04164
159.654	4.02779	0.32342	1.01637	0.02896
161.622	4.01207	0.3407	1.02052	0.04008
163.59	4.01787	0.31535	1.02213	0.01348
165.558	3.9453	0.32039	1.00718	0.05052
167.526	4.02974	0.31182	1.01093	0.02536
169.494	4.15048	0.32854	1.02078	0.05608
171.462	4.04751	0.31819	0.99863	0.02296
173.43	4.08239	0.31429	1.01801	0.04888
175.398	4.15479	0.32712	1.02243	0.02336
177.366	4.18084	0.33351	1.01796	0.0096
179.334	4.11787	0.3129	1.01211	0.03396
181.302	4.15374	0.32105	1.01384	0.01372
183.27	4.18305	0.32712	1.01797	0.01612
185.238	4.08542	0.32932	1.02167	0.0466
187.206	4.03741	0.32206	1.03036	0.05192
189.174	4.07135	0.30557	1.02482	0.0056
191.142	4.00593	0.31159	1.00704	0.03492
193.11	4.01573	0.31995	1.02041	0.04088
195.078	4.17421	0.31877	1.00599	0.03176
197.046	4.1336	0.3306	1.01691	0.04788
199.014	4.1228	0.32206	1.01867	0.02176
200.982	4.14398	0.32565	1.01988	0.02208
202.95	4.15495	0.32536	1.01404	0.02336
204.918	4.05413	0.32054	1.02209	0.03092
206.886	4.05918	0.34105	1.02537	0.03508
208.854	4.12282	0.341	1.00388	0.03404
210.822	4.12431	0.33198	1.00011	0.04572

## Sheet: Fig. 5
Figure 5c						Figure 5e										Figure 5g										Figure 5h
Represent time points [Ca2+]ex (mM)						CEPIAexternal ratio at representive time points										Normalized FRET ratio at representive time points										Flow chamber assay: adherent cells
Cell #	0	6	18	28		Time (s)	0		6		18		28			Time (s)	0		6		18		28			CCL25	-	-	-	+	+	+
1	0.998874	0.389474	0.063955	0.068711		Cell #	CCL25	BAPTA	CCL25	BAPTA	CCL25	BAPTA	CCL25	BAPTA		Cell #	CCL25	SKF-96365	CCL25	SKF-96365	CCL25	SKF-96365	CCL25	SKF-96365		BAPTA-AM	-	+	-	-	+	-
2	1.04167	0.335965	0.224273	0.038099		1	1.00485	1.01135	0.928666	0.963193	0.893382	0.931307	0.863537	0.86593		1	1.00251	1.03315	0.968712	1.02726	0.913712	1.01838	0.907583	1.037		SKF96365	-	-	+	-	-	+
3	0.986486	0.294737	0.05329	0.053576		2	0.993757	0.99602	0.960602	0.900448	0.8893	0.931654	0.896387	0.880654		2	0.994024	0.998112	0.955943	0.986883	0.900943	0.979716	0.87479	0.986278		Expirment#
4	0.953829	0.348246	0.133968	0.074249		3	1.01653	1.01715	0.92195	0.908787	0.919645	0.870602	0.882198	0.876947		3	0.951321	0.967281	0.953131	0.947283	0.898131	0.954449	0.88441	0.937624		1	28	30	29	45	37	35
5	1.01577	0.318421	0.017514	0.063033		4	1.00101	1.00656	0.937409	0.940292	0.860598	0.88943	0.872042	0.865527		4	1.00665	1.02761	0.974269	1.00718	0.919269	1.00527	0.898712	1.00242		2	30	31	29	48	39	32
6	1.21841	0.250135	0.074249	0.10355		5	0.990599	1.00281	0.977118	0.906624	0.896412	0.861636	0.867597	0.894488		5	0.981826	0.995136	0.948557	0.987776	0.893557	0.988301	0.883473	0.979552		3	30	32	26	46	37	33
7	1.00225	0.291228	0.101525	0.024605		6	0.998172	0.997744	0.965902	0.936098	0.901078	0.890514	0.861265	0.894221		6	0.995764	1.00295	0.929859	0.995201	0.874859	0.991625	0.855354	0.997573
8	1.03491	0.271053	0.078594	0.072049		7	0.997025	1.00129	0.958232	0.936176	0.892539	0.936904	0.88526	0.863131		7	1.00297	1.01053	0.909584	1.00616	0.854584	1.00381	0.842473	1.01309		MEAN	29.3333	31	28	46.3333	37.6667	33.3333
9	1.03716	0.180702	0.126405	0.030903		8	1.00407	1.01027	0.945066	0.955116	0.893455	0.929677	0.84777	0.885696		8	1.01803	1.0308	0.965678	1.00635	0.910678	1.01338	0.886627	1.00778		S.E.M	0.666667	0.57735	1	0.881917	0.666667	0.881917
10	1.17606	0.312281	0.137152	0.068711		9	1.00012	1.00073	0.92935	0.916623	0.873349	0.875066	0.851321	0.907422		9	0.993084	1.01991	0.953981	0.997871	0.898981	1.00144	0.889638	0.996198
11	0.998919	0.271053	0.07643	0.039472		10	1.00858	1.01658	0.955091	0.953924	0.9219	0.899974	0.856032	0.897528		10	1.01416	0.991113	0.947499	0.992993	0.892499	0.99838	0.882397	0.986608		CCL25(-)BAPTA-AM(+)SKF96365(-) vs. CCL25(-)BAPTA-AM(-)SKF96365(-)
12	1.18811	0.323684	0.12149	0.05837		11	1.0217	1.01269	0.955048	0.962622	0.916522	0.857993	0.898825	0.878738		11	1.03016	1.03637	0.930985	1.02029	0.875985	1.01955	0.859599	1.01257		0.4672
13	1.16108	0.373684	0.148812	0.013458		12	1.00206	0.992725	0.957764	0.988304	0.883502	0.918938	0.833849	0.882495		12	1.01395	1.02148	0.927119	1.01	0.872119	1.01313	0.8529	1.00745		n.s.
14	0.99027	0.417535	0.159479	0.047361		13	1.01979	1.02172	0.958126	0.930749	0.881202	0.915545	0.860071	0.86298		13	1.03362	1.03784	0.951687	1.02704	0.896687	1.02549	0.885648	1.03391		CCL25(-)BAPTA-AM(-)SKF96365(+) vs. CCL25(-)BAPTA-AM(-)SKF96365(-)
15	1.2863	0.375031	0.183797	0.097451		14	0.983696	0.981999	0.963815	0.968151	0.902077	0.919955	0.900062	0.869663		14	0.985645	0.981999	0.964145	0.971772	0.909145	0.9779	0.889914	0.972578		0.6543			0.6543
16	1.04247	0.345029	0.123458	0.102539		15	1.03261	1.03685	0.95568	0.973187	0.915083	0.866178	0.883158	0.852563		15	1.03223	1.03378	0.981589	1.04081	0.926589	1.04393	0.917055	1.039		n.s.
17	1.24252	0.366697	0.190655	0.11754		16	1.01229	1.01581	0.960783	0.964736	0.918954	0.855098	0.872012	0.89099		16	1.02823	1.04046	0.951777	1.02588	0.896777	1.01661	0.884159	1.03246		CCL25(+)BAPTA-AM(-)SKF96365(-) vs. CCL25(-)BAPTA-AM(-)SKF96365(-)
18	1.19672	0.321693	0.114565	0.163359		17	1.00396	1.00039	0.980423	0.9851	0.905488	0.865211	0.865663	0.883749		17	0.966385	0.959703	0.991307	0.946973	0.936307	0.956754	0.908173	0.942732		<0.0001
19	1.1798	0.240853	0.145901	0.015545		18	1.01772	1.01925	0.949111	0.931108	0.902272	0.929063	0.880168	0.883668		18	1.02214	1.01576	0.94688	1.02179	0.89188	1.01745	0.864111	1.03154		****
20	1.0223	0.322527	0.212436	0.01939		19	0.998358	1.00795	0.940459	0.974152	0.877007	0.908674	0.859896	0.894334		19	0.96532	0.967131	0.935515	0.969874	0.880515	0.964394	0.865615	0.966461		CCL25(+)BAPTA-AM(+)SKF96365(-) vs. CCL25(-)BAPTA-AM(-)SKF96365(-)
21	1.14093	0.339195	0.132645	0.029382		20	0.995269	0.995236	0.964629	0.928966	0.886183	0.862346	0.844898	0.843361		20	1.00858	1.03867	0.952888	1.01383	0.897888	1.00796	0.866499	1.01831		<0.0001
22	1.0448	0.394924	0.03865	0.078594		21	1.01075	1.01354	0.954717	0.978868	0.868333	0.920053	0.868789	0.85557		21	1.01351	1.01514	0.932823	1.0072	0.877823	0.999406	0.849427	1.00124		****
23	1.10616	0.413198	0.094726	0.078594		22	1.00609	1.00077	0.964167	0.951029	0.895792	0.892439	0.879338	0.848786		22	1.01458	0.999607	0.945205	0.993815	0.890205	0.996137	0.878699	0.989059		CCL25(+)BAPTA-AM(-)SKF96365(+) vs. CCL25(-)BAPTA-AM(-)SKF96365(-)
24	0.9773	0.321827	0.037768	0.048627		23	0.992629	0.995643	0.97033	0.947339	0.877041	0.867709	0.869288	0.886974		23	1.00109	0.972817	0.940733	0.97782	0.885733	0.985711	0.861741	0.974895		0.0155
25	1.10019	0.37665	0.108727	0.060716		24	0.993882	0.991279	0.971442	0.983871	0.891554	0.905816	0.861366	0.875707		24	0.983353	0.986272	0.932103	0.970027	0.877103	0.971283	0.852425	0.960585		*
26	1.09152	0.361421	0.022405	0.005896		25	1.02229	1.02565	0.98727	0.969824	0.886524	0.907766	0.888614	0.894156		25	1.03623	1.01298	0.913152	1.03934	0.858152	1.03323	0.839709	1.03667		CCL25(+)BAPTA-AM(+)SKF96365(-) vs. CCL25(+)BAPTA-AM(-)SKF96365(-)
27	1.079	0.211168	0.041195	0.073151		26	1.00917	1.0118	0.968734	0.962882	0.893014	0.872808	0.898874	0.907703		26	1.00477	1.02042	0.912505	1.01476	0.857505	1.00798	0.843388	1.00748		0.0005
28	1.0212	0.305584	0.059843	0.096427		27	1.02476	1.01401	0.948255	0.943385	0.910496	0.888105	0.909403	0.870249		27	1.03684	1.02867	0.953436	1.03434	0.898436	1.03572	0.867304	1.04183		***
29	1.2205	0.348223	0.048464	0.10051		28	1.00571	0.996481	0.966458	0.946251	0.866981	0.918753	0.90065	0.887967		28	1.00693	1.0108	0.931919	1.00896	0.876919	0.999174	0.865996	1.00927		CCL25(+)BAPTA-AM(-)SKF96365(+) vs. CCL25(+)BAPTA-AM(-)SKF96365(-)
30	1.25205	0.354315	0.216323	0.110581		29	1.02363	0.957721	0.934822	0.888002	0.905933	0.912604	0.892705	0.896745		29	1.01534	0.995398	0.940925	1.01134	0.885925	1.00795	0.857322	1.01854		<0.0001
31	1.0988	0.263268	0.204469	0.055991		30	1.00656	1.00946	0.96506	0.941176	0.884441	0.904849	0.883287	0.86979		30	1.02663	1.02085	0.936412	1.02612	0.881412	1.02663	0.879363	1.02737		****
32	1.06333	0.341149	0.229579	0.180867		31	1.0118	1.01083	0.941981	0.952187	0.939578	0.892383	0.855691	0.876799		31	1.01779	1.01429	0.93984	1.00905	0.88484	0.999182	0.857965	1.0034
33	1.07499	0.259276	0.20745	0.140072		32	1.02423	1.03059	0.961184	0.92566	0.910035	0.879663	0.890571	0.89443		32	1.02726	1.00624	0.953265	1.01057	0.898265	1.00822	0.888323	1.00425				One-way ANOVA with Dunnet's test
34	1.17424	0.295526	0.1313	0.191637		33	1.01421	1.0063	0.948282	0.952282	0.897953	0.902089	0.905373	0.867442		33	1.0312	1.0245	0.949597	1.01808	0.894597	1.02508	0.88711	1.01934				(*): p<0.05
35	1.28671	0.309211	0.193603	0.061879		34	1.01717	0.95915	0.956192	0.936766	0.926977	0.899773	0.873325	0.886899		34	1.02879	0.991877	0.969823	1.00602	0.914823	1.014	0.891807	1.00693				(**): p<0.01
36	1.10302	0.3135	0.048627	0.134228		35	1.00654	1.00472	0.962154	0.908557	0.903976	0.90668	0.915162	0.906137		35	1.02476	1.01602	0.966153	1.02213	0.911153	1.02288	0.894257	1.02269				(***): p<0.001
37	1.09312	0.303101	0.262841	0.113571		36	0.958926	0.96195	0.95707	0.91937	0.940633	0.905666	0.923188	0.888165		36	0.995064	1.01023	0.917969	0.991799	0.862969	0.991255	0.841837	0.984899				(****): p<0.0001
38	1.19737	0.312194	0.093553	0.082647		37	0.953431	0.956707	0.962711	0.92933	0.911334	0.907394	0.877757	0.849964		37	0.988558	0.990026	0.959522	0.991884	0.904522	0.98891	0.87714	0.985644				n.s.: not significant
39	1.17324	0.319865	0.10933	0.083873		38	0.992274	0.986346	0.945701	0.941791	0.899249	0.902357	0.901986	0.894542		38	1.0067	1.03108	0.927223	1.0249	0.872223	1.01717	0.850803	1.03045
40	1.22578	0.346033	0.095773	0.082612		39	1.00114	0.996965	0.938456	0.932669	0.934391	0.905672	0.908066	0.854418		39	0.998928	1.00472	0.956301	1.00479	0.901301	1.00033	0.881557	1.00373
41	1.11138	0.319606	0.111447	0.079416		40	0.987496	0.991599	0.968198	0.932881	0.919212	0.921903	0.857538	0.885369		40	0.996561	0.995923	0.942164	0.977456	0.887164	0.982233	0.866757	0.96907
42	1.27985	0.327869	0.113515	0.078635		41	1.0001	0.995073	0.909939	0.953763	0.908348	0.89405	0.864331	0.860966		41	0.98237	0.999467	0.933715	0.987445	0.878715	0.99117	0.863254	0.990659
43	1.19127	0.268712	0.115389	0.083027		42	0.985344	0.985083	0.947803	0.954323	0.903592	0.888567	0.842714	0.879396		42	1.00047	0.999247	0.967705	0.986078	0.912705	0.989986	0.8846	0.983501
44	1.21864	0.343112	0.106667	0.079906		43	1.02371	1.02473	0.950346	0.975123	0.896818	0.908728	0.88393	0.857753		43	1.0236	1.0176	1.00605	1.02232	0.951051	1.0268	0.929765	1.01411
45	1.16594	0.345511	0.122015	0.079524		44	0.982105	0.97837	0.947351	0.94151	0.922488	0.901789	0.898226	0.909835		44	0.990852	1.01135	0.960122	0.995226	0.905122	0.995606	0.881606	0.993777
46	1.2065	0.30694	0.103628	0.078243		45	1.01095	1.01245	0.941015	0.948887	0.882382	0.910223	0.882045	0.869837		45	0.999646	1.00091	0.993549	0.98635	0.938549	0.986858	0.92573	0.991166
47	1.31488	0.309043	0.111186	0.077496		46	1.00168	0.931576	0.924217	0.970723	0.88618	0.917104	0.915223	0.864525		46	0.957501	0.92804	0.96263	0.939673	0.90763	0.944708	0.900975	0.930098
48	1.2784	0.28443	0.123043	0.07996		47	1.01159	1.00906	0.971171	0.939559	0.891221	0.919609	0.871269	0.87873		47	1.02461	1.03657	1.00455	1.02839	0.949547	1.03118	0.930758	1.03048
49	1.2193	0.37311	0.113818	0.081004		48	1.03366	1.03489	0.97252	0.922323	0.936999	0.928982	0.918351	0.87903		48	1.03036	1.01699	0.968747	1.0115	0.913747	1.0149	0.896571	1.00334
50	1.22376	0.22158	0.104302	0.081731		49	1.00959	1.00095	0.937162	0.967684	0.86749	0.912326	0.899071	0.857709		49	0.967981	0.97783	0.942441	0.973424	0.887441	0.981369	0.862025	0.97588
51	1.19064	0.329391	0.142156	0.079353		50	1.00433	0.997202	0.931678	0.949833	0.895542	0.895959	0.84867	0.874051		50	0.954747	0.960073	0.97445	0.952735	0.91945	0.960722	0.898684	0.959282
52	1.21783	0.305583	0.115065	0.081539		51	0.998974	0.996459	0.955138	0.972181	0.938322	0.913052	0.834538	0.833373		51	1.01737	1.01788	0.95452	1.01533	0.89952	1.0109	0.889859	1.01601
53	1.28136	0.270424	0.12192	0.078089		52	1.01783	1.01128	0.968171	0.972277	0.920239	0.882881	0.930669	0.869786		52	1.00936	1.00487	0.971134	1.00715	0.916134	1.01077	0.907644	1.00962
54	1.10777	0.373843	0.114527	0.1234		53	1.04426	0.95056	0.971307	0.949059	0.908315	0.915017	0.912192	0.849695		53	0.958086	0.956675	0.977625	0.944187	0.922625	0.951702	0.897545	0.948365
55	1.18685	0.330635	0.108353	0.124682		54	1.00259	1.00165	0.957109	0.956174	0.901523	0.886533	0.8887	0.901236		54	1.00443	1.01814	0.985289	1.01977	0.930289	1.0115	0.905054	1.02249
56	1.24107	0.355509	0.119145	0.117542		55	1.008	1.00057	0.954732	0.932856	0.91704	0.906096	0.862679	0.87362		55	1.02382	1.01783	0.980094	1.01841	0.925094	1.02612	0.910611	1.02824
57	1.2205	0.311932	0.125278	0.117281		56	1.00855	0.999325	0.928779	0.945063	0.895354	0.896033	0.896166	0.862325		56	1.01561	1.02121	0.983805	1.00788	0.928805	1.01463	0.906218	1.00477
58	1.25403	0.309452	0.110782	0.121013		57	1.01391	1.01804	0.935121	0.94623	0.879309	0.903571	0.85554	0.889457		57	1.01775	1.02104	0.993218	1.00194	0.938218	1.00772	0.918214	0.994401
59	1.19225	0.301591	0.10768	0.122146		58	1.0092	1.01664	0.913521	0.960289	0.904867	0.907856	0.855192	0.867956		58	0.954646	0.944191	0.954459	0.94042	0.899459	0.944719	0.872106	0.935294
60	1.20789	0.340818	0.096582	0.120216		59	1.00275	1.00889	0.946709	0.919378	0.916152	0.901298	0.882989	0.902222		59	0.95683	0.952301	0.990103	0.952197	0.935103	0.959837	0.922703	0.960207
61	1.21696	0.279156	0.098163	0.110828		60	1.00305	1.00725	0.926904	0.948409	0.905402	0.908495	0.854496	0.874834		60	1.02368	1.03806	0.99189	1.03064	0.93689	1.0231	0.902604	1.01071
62	1.17549	0.304194	0.098062	0.116071
63	1.28821	0.356234	0.114845	0.108103		MEAN	1.00562	1.00078	0.952152	0.946569	0.901183	0.900474	0.879	0.877137		MEAN	1.00359	1.00497	0.955971	0.999412	0.900971	0.999911	0.88231	0.998348
64	1.24638	0.313506	0.120003	0.097956		S.E.M	0.00199306	0.00261684	0.00215099	0.00284447	0.00245062	0.00260837	0.00299584	0.00225919		S.E.M	0.00305158	0.00332893	0.00297877	0.00336082	0.00297877	0.00306414	0.00303169	0.00358494
65	1.13058	0.313226	0.109971	0.121251
							CCL25 vs. BAPTA		CCL25 vs. BAPTA		CCL25 vs. BAPTA		CCL25 vs. BAPTA				CCL25 vs. SKF-96365		CCL25 vs. SKF-96365		CCL25 vs. SKF-96365		CCL25 vs. SKF-96365
MEAN	1.14871	0.319001	0.11835	0.0849267			0.143905		0.120135		0.843227		0.620584				0.760691		<0.0001		<0.0001		<0.0001
S.E.M	0.0118645	0.0056528	0.0063342	0.0046857			n.s.		n.s.		n.s.		n.s.				n.s.		****		****		****
							Unpaired t test with Welch's correction (two-tailed)		Unpaired t test with Welch's correction (two-tailed)		t.test (unpaired, two-tailed)		t.test (unpaired, two-tailed)				t.test (unpaired, two-tailed)		t.test (unpaired, two-tailed)		t.test (unpaired, two-tailed)		t.test (unpaired, two-tailed)
							(*): p<0.05										(*): p<0.05
							(**): p<0.01										(**): p<0.01
							(***): p<0.001										(***): p<0.001
							(****): p<0.0001										(****): p<0.0001
							n.s.: not significant										n.s.: not significant
Figure 5b						Figure 5c						Figure 5e								Figure 5f						Figure 5g
	None		CCL25				None		CCL25				None		CCL25		CCL25+BAPTA-AM				CCL25		CCL25+SKF-96365				None		CCL25		CCL25+SKF-96365
Time (s)	CEPIAexternal ratio	SEM	CEPIAexternal ratio	SEM		Time (s)	[Ca2+]ex (mM)	SEM	[Ca2+]ex (mM)	SEM		Time	Normalized FRET ratio	SEM	Normalized FRET ratio	SEM	Normalized FRET ratio	SEM		Time	CEPIAexternal ratio	SEM	CEPIAexternal ratio	SEM		Time	Normalized FRET ratio	SEM	Normalized FRET ratio	SEM	Normalized FRET ratio	SEM
-29.816	1.00244	0.00684	1.01066	0.04811		-29.816	1.02938	0.08299	0.9945	0.11801		-29.816	1.00322	0.02036	1.00476	0.0108	1.01407	0.00438		-29.816	0.99269	0.0483	1.00484	0.0277		-29.816	1.01045	0.00438	1.00326	0.00986	1.0119	0.01561
-26.762	1.02582	0.01703	1.01096	0.03702		-26.762	0.95364	0.09631	0.9984	0.11965		-26.762	1.00814	0.01644	1.00321	0.01252	1.00959	0.00737		-26.762	1.01158	0.05489	1.02252	0.0204		-26.762	1.01229	0.00737	0.99492	0.00943	1.01538	0.0157
-23.738	1.01293	0.01895	1.00166	0.03753		-23.738	1.00286	0.0895	0.99818	0.13677		-23.738	1.00918	0.01165	1.00871	0.00846	1.01957	0.0108		-23.738	1.00485	0.05361	1.02271	0.02529		-23.738	1.02899	0.00711	0.99925	0.00833	1.0116	0.0109
-20.746	1.01058	0.02291	1.01575	0.04358		-20.746	1.11871	0.11533	1.00263	0.0979		-20.746	1.00078	0.01815	1.00764	0.00991	1.00301	0.01252		-20.746	1.01597	0.03616	1.01322	0.01893		-20.746	1.01314	0.00562	1.01711	0.01315	1.01719	0.0222
-17.762	1.01172	0.01252	1.01534	0.03679		-17.762	1.22041	0.11987	1.00167	0.10568		-17.762	1.00032	0.00466	0.99879	0.00953	1.01545	0.00846		-17.762	1.02687	0.04621	1.02075	0.01696		-17.762	1.01941	0.01013	0.99128	0.00769	1.01533	0.01073
-14.746	1.01415	0.01459	1.01673	0.03734		-14.746	1.11145	0.07783	1.03582	0.08152		-14.746	1.01661	0.00666	1.03516	0.00896	1.01441	0.00991		-14.746	1.02489	0.05695	1.01307	0.01638		-14.746	1.00704	0.00648	1.02865	0.00873	1.00728	0.01243
-11.756	1.01154	0.01126	1.01852	0.03346		-11.756	1.10361	0.08388	1.00927	0.10239		-11.756	1.00554	0.00778	1.01586	0.00787	1.0161	0.00982		-11.756	1.0054	0.04444	1.0124	0.01345		-11.756	1.00361	0.00953	1.00732	0.01331	1.014	0.02402
-8.748	1.01795	0.00515	1.01011	0.0461		-8.748	1.12583	0.10446	1.00782	0.2119		-8.748	1.01875	0.00599	1.01647	0.00786	1.02227	0.01307		-8.748	0.98617	0.04181	1.00972	0.02146		-8.748	1.01928	0.00813	1.01363	0.02001	1.00828	0.02838
-5.76	1.00077	0.01391	1.00869	0.03184		-5.76	1.00799	0.079	0.99864	0.07088		-5.76	1.01212	0.00952	1.00736	0.0085	1.01669	0.01141		-5.76	1.00711	0.03885	1.01774	0.01857		-5.76	0.99978	0.00735	1.01671	0.01485	1.00609	0.02545
-2.754	1.00469	0.01636	1.00989	0.04078		-2.754	1.12018	0.10588	0.99819	0.06886		-2.754	1.01243	0.00704	1.02491	0.00832	1.00528	0.0127		-2.754	1.00168	0.03273	1.01847	0.02032		-2.754	1.01463	0.01339	1.02503	0.01493	1.00758	0.01809
0.246	1.02526	0.0145	0.99063	0.0317		0.246	1.06618	0.1085	0.89344	0.08083		0.246	1.01449	0.0108	0.98193	0.00737	0.99422	0.0115		0.246	0.98153	0.04568	1.01332	0.0168		0.246	1.01287	0.00695	0.98433	0.01893	1.01461	0.0172
3.244	1.01433	0.01192	0.93895	0.03044		3.244	1.11573	0.08905	0.56378	0.03838		3.244	1.00587	0.00788	0.96407	0.01431	0.97903	0.01481		3.244	0.97742	0.05229	1.01573	0.01686		3.244	1.02776	0.01027	0.97341	0.01672	1.00273	0.02415
6.246	1.00554	0.01157	0.89647	0.02569		6.246	1.23779	0.11312	0.3297	0.03986		6.246	1.00584	0.00728	0.95769	0.01009	0.94464	0.01336		6.246	0.87175	0.06426	1.01658	0.01429		6.246	1.01439	0.00906	0.95571	0.01844	0.99998	0.02566
9.242	1.01627	0.00613	0.84595	0.03261		9.242	1.09809	0.08821	0.3082	0.05269		9.242	0.99887	0.01348	0.93604	0.00858	0.93199	0.01333		9.242	0.85585	0.05438	1.00224	0.01546		9.242	1.01157	0.00888	0.92704	0.02057	0.99352	0.01775
12.246	1.01347	0.01174	0.81061	0.03833		12.246	0.97478	0.11567	0.29229	0.02953		12.246	1.00158	0.0055	0.92621	0.01167	0.91832	0.01497		12.246	0.83121	0.04126	1.01382	0.01576		12.246	1.02338	0.00798	0.92797	0.0209	0.98395	0.01995
15.248	1.02145	0.00891	0.76726	0.02935		15.248	1.11363	0.10058	0.20518	0.03364		15.248	1.00527	0.00975	0.91604	0.01275	0.91681	0.01386		15.248	0.80416	0.03969	1.02341	0.01531		15.248	1.01065	0.00861	0.91574	0.02102	0.98986	0.02295
18.264	1.01645	0.01051	0.72311	0.03525		18.264	1.10311	0.12376	0.11444	0.03212		18.264	1.01161	0.0087	0.90448	0.01481	0.90352	0.01501		18.264	0.76052	0.04622	0.99978	0.01789		18.264	1.00663	0.00748	0.90127	0.02261	0.9981	0.02333
21.242	1.02422	0.0146	0.71957	0.04965		21.242	1.07778	0.09574	0.10842	0.02832		21.242	1.0047	0.00954	0.88888	0.01849	0.89497	0.01538		21.242	0.73204	0.04287	1.00989	0.01684		21.242	1.02922	0.01039	0.89012	0.02006	0.9945	0.02195
24.258	1.01619	0.01627	0.69607	0.05511		24.258	1.10083	0.10781	0.09459	0.02739		24.258	0.99984	0.00744	0.88385	0.01764	0.88379	0.01599		24.258	0.71708	0.06155	1.02565	0.01537		24.258	1.01429	0.00814	0.88155	0.01717	0.9909	0.02441
27.246	1.02133	0.00881	0.69794	0.04699		27.246	1.23052	0.09772	0.09577	0.02641		27.246	1.00572	0.01229	0.87033	0.01783	0.87714	0.01462		27.246	0.70672	0.05062	1.02553	0.01803		27.246	1.00936	0.01079	0.8803	0.01934	0.99868	0.02178
30.248	1.0058	0.00924	0.67393	0.03946		30.248	1.1004	0.14119	0.08493	0.02514		30.248	1.00628	0.00732	0.87924	0.0192	0.87924	0.01295		30.248	0.69871	0.05658	1.01331	0.00983		30.248	1.01668	0.00935	0.87874	0.01577	0.99627	0.01894
33.254	1.00334	0.000910329	0.70326	0.04148		33.254	1.11855	0.11136	0.10719	0.03884		33.254	1.01129	0.01151	0.86486	0.01706	0.87706	0.01348		33.254	0.70909	0.05165	1.00769	0.01845		33.254	1.01378	0.01222	0.86154	0.01541	0.95648	0.01865
36.244	1.01039	0.01816	0.72698	0.04397		36.244	1.12486	0.10274	0.14649	0.02066		36.244	1.00215	0.00803	0.86007	0.01429	0.87546	0.01485		36.244	0.73048	0.05639	1.01901	0.01339		36.244	1.00299	0.00849	0.85416	0.01473	0.96946	0.01924
39.258	1.02527	0.0053	0.71181	0.05793		39.258	1.11547	0.06739	0.12498	0.02537		39.258	1.01005	0.01127	0.85609	0.01642	0.87241	0.01438		39.258	0.75102	0.06194	1.03014	0.01638		39.258	1.02184	0.01259	0.85864	0.01816	0.95378	0.02683
42.248	1.03906	0.01058	0.73948	0.05096		42.248	1.11518	0.09961	0.14221	0.02491		42.248	1.00317	0.00998	0.85043	0.013	0.86663	0.01336		42.248	0.79285	0.06462	1.02478	0.01178		42.248	1.00892	0.00882	0.8537	0.01339	0.94322	0.01719
45.426	1.01014	0.00369	0.77645	0.05106		45.426	1.12421	0.10671	0.20309	0.03226		45.426	1.00802	0.01141	0.84846	0.01267	0.87066	0.01476		45.426	0.8219	0.03937	1.02082	0.01481		45.426	1.01132	0.01016	0.84327	0.01336	0.94544	0.02295
48.25	1.0299	0.01189	0.82239	0.04404		48.25	1.1106	0.11321	0.24376	0.05445		48.25	0.99527	0.01078	0.83009	0.01198	0.87657	0.01443		48.25	0.8511	0.05357	1.03032	0.01153		48.25	1.01149	0.01145	0.83511	0.01329	0.93732	0.02087
51.252	1.02815	0.00472	0.86474	0.04768		51.252	1.10304	0.10079	0.28587	0.08289		51.252	1.00214	0.01203	0.82864	0.01554	0.86969	0.01467		51.252	0.8697	0.0526	1.02466	0.01122		51.252	1.01638	0.00789	0.82028	0.01459	0.92056	0.0224
54.258	1.0078	0.0069	0.83074	0.05655		54.258	1.10958	0.09374	0.34608	0.0835		54.258	0.99706	0.00865	0.83264	0.01115	0.86356	0.01431		54.258	0.88746	0.04812	1.02503	0.01691		54.258	1.01975	0.00973	0.82508	0.01382	0.9252	0.02171
57.242	1.01615	0.01039	0.86152	0.05394		57.242	1.01156	0.09597	0.38485	0.03582		57.242	1.00408	0.01091	0.82565	0.01057	0.86717	0.01302		57.242	0.92749	0.059	1.01776	0.0104		57.242	1.0107	0.00865	0.81574	0.01359	0.93592	0.01857
60.244	1.01393	0.0057	0.84354	0.0632		60.244	0.95686	0.12084	0.43799	0.06462		60.244	1.00679	0.01229	0.81405	0.01126	0.85368	0.01208		60.244	0.92741	0.04949	1.00636	0.01421		60.244	1.01639	0.00883	0.81503	0.0163	0.91991	0.01858
63.254	1.01392	0.00718	0.89074	0.06272		63.254	1.00914	0.06973	0.40974	0.0617		63.254	1.00559	0.00702	0.80045	0.01245	0.86474	0.01287		63.254	0.9426	0.04489	1.01409	0.01192		63.254	0.99938	0.00955	0.80086	0.01474	0.90548	0.02054
66.258	1.02987	0.01043	0.91402	0.06755		66.258	1.11153	0.14047	0.44732	0.05346		66.258	0.9984	0.01032	0.7938	0.01215	0.85665	0.01368		66.258	0.92123	0.0437	1.02778	0.01444		66.258	1.01486	0.0101	0.79978	0.01183	0.90321	0.02063
69.246	1.00864	0.00796	0.88251	0.04431		69.246	1.1221	0.07921	0.48961	0.13233		69.246	0.99389	0.01126	0.80663	0.01175	0.85265	0.01341		69.246	0.91066	0.05756	1.00406	0.0102		69.246	1.00232	0.0103	0.81301	0.01389	0.8946	0.02156
72.233	1.02794	0.00605	0.86648	0.0579		72.233	1.12323	0.10617	0.43852	0.10444		72.233	0.98741	0.00721	0.79811	0.01416	0.86458	0.0135		72.233	0.91897	0.0403	1.02336	0.01244		72.233	1.02501	0.00975	0.80703	0.01544	0.90817	0.02041
75.255	1.01088	0.01015	0.85129	0.05391		75.255	1.03029	0.11517	0.37176	0.07651		75.255	0.97867	0.01083	0.78823	0.01279	0.85544	0.01472		75.255	0.9084	0.06678	1.00696	0.01007		75.255	1.00554	0.00859	0.78733	0.01573	0.89821	0.02168
78.241	1.02203	0.00791	0.86535	0.057		78.241	0.96172	0.13354	0.41491	0.07124		78.241	0.99188	0.00976	0.79042	0.01024	0.85775	0.01527		78.241	0.92498	0.06125	1.012	0.01329		78.241	1.01814	0.0085	0.78389	0.01718	0.88964	0.01969
81.247	1.00884	0.01022	0.89418	0.06898		81.247	0.99657	0.11964	0.51827	0.05175		81.247	0.99155	0.0102	0.77354	0.01279	0.85072	0.01285		81.247	0.90999	0.04309	1.0063	0.01121		81.247	0.99879	0.00732	0.77464	0.01775	0.87681	0.02354
84.251	1.01321	0.01099	0.85524	0.06307		84.251	1.13169	0.12479	0.41178	0.05699		84.251	1.00271	0.01026	0.78108	0.01432	0.84507	0.01312		84.251	0.91538	0.06008	1.00332	0.01343		84.251	1.01628	0.00884	0.78324	0.01855	0.86584	0.02333
87.251	1.02798	0.00565	0.84896	0.06486		87.251	1.22062	0.14977	0.56092	0.09398		87.251	1.00864	0.00904	0.77441	0.01473	0.84378	0.01476		87.251	0.89356	0.04498	1.01887	0.01378		87.251	1.02708	0.01047	0.76879	0.01752	0.87415	0.02277
90.237	0.99945	0.00398	0.83414	0.055		90.237	1.11621	0.1357	0.38185	0.10554		90.237	1.00398	0.01063	0.7683	0.01494	0.84348	0.01774		90.237	0.90792	0.04826	1.00569	0.01018		90.237	1.01131	0.00593	0.77706	0.01894	0.86503	0.02352
93.251	1.0105	0.000357221	0.85002	0.0462		93.251	1.08988	0.16074	0.35932	0.07061		93.251	1.00093	0.00677	0.76308	0.01486	0.83565	0.01594		93.251	0.89544	0.0425	1.00861	0.01059		93.251	1.00671	0.00796	0.76191	0.02051	0.87074	0.02268
96.245	1.03682	0.00113	0.81789	0.04454		96.245	1.10723	0.08636	0.38843	0.11305		96.245	1.00722	0.00758	0.75844	0.01541	0.84079	0.0164		96.245	0.86486	0.03702	1.03393	0.01639		96.245	1.02737	0.00773	0.75867	0.02327	0.85872	0.02275
99.241	1.01192	0.007	0.8397	0.05923		99.241	1.01434	0.11668	0.32107	0.12139		99.241	1.01036	0.01212	0.75389	0.01405	0.83881	0.01587		99.241	0.89849	0.04946	1.00962	0.01632		99.241	1.01714	0.01077	0.75797	0.02535	0.84094	0.02581
102.259	1.02392	0.01142	0.83637	0.0466		102.259	1.11611	0.14624	0.46593	0.07802		102.259	1.01244	0.01152	0.74625	0.01451	0.84564	0.01509		102.259	0.88982	0.05621	1.02747	0.01375		102.259	1.01744	0.00986	0.74215	0.02397	0.84453	0.0274
105.243	1.02442	0.0085	0.82715	0.06319		105.243	1.04428	0.08206	0.49348	0.10148		105.243	1.00311	0.00637	0.75085	0.01584	0.83407	0.01503		105.243	0.88269	0.0537	1.02335	0.01504		105.243	1.01634	0.00817	0.74885	0.02393	0.84681	0.02621
108.241	1.02323	0.00888	0.84244	0.06143		108.241	1.1012	0.13714	0.42048	0.09257		108.241	0.99174	0.00897	0.73834	0.01815	0.83205	0.01362		108.241	0.88377	0.05319	1.01981	0.0114		108.241	1.01489	0.00648	0.73277	0.02524	0.83584	0.02901
111.253	1.00124	0.00595	0.86528	0.05898		111.253	1.23117	0.10335	0.51761	0.1327		111.253	1.01401	0.01587	0.74421	0.02015	0.83226	0.01466		111.253	0.90898	0.04445	1.01498	0.01094		111.253	1.01909	0.00732	0.74146	0.02325	0.83028	0.0258
114.247	1.02327	0.00646	0.8081	0.05112		114.247	1.10532	0.10368	0.37783	0.10858		114.247	1.01126	0.01008	0.74414	0.01827	0.83358	0.0131		114.247	0.92677	0.04445	1.02351	0.01239		114.247	1.02143	0.00689	0.73422	0.02387	0.83367	0.03169
117.245	1.01974	0.00242	0.82119	0.04624		117.245	0.95111	0.1092	0.38872	0.08166		117.245	1.00602	0.01128	0.74413	0.01814	0.83678	0.01219		117.245	0.90802	0.05467	1.01594	0.01003		117.245	1.02667	0.00889	0.75376	0.02245	0.83511	0.02562
120.245	1.03083	0.00952	0.82028	0.03894		120.245	1.12079	0.15064	0.37309	0.10455		120.245	1.00126	0.01033	0.73832	0.01969	0.83978	0.01251		120.245	0.90395	0.04486	1.01721	0.01597		120.245	1.02254	0.00888	0.74623	0.01911	0.83958	0.02532
123.247	1.01786	0.0137	0.83168	0.07418		123.247	1.11944	0.11616	0.4362	0.05829		123.247	1.01093	0.01253	0.73945	0.01933	0.83972	0.01494		123.247	0.87799	0.04138	1.02205	0.0185		123.247	1.01431	0.00941	0.74343	0.02229	0.84099	0.03252
126.245	1.01013	0.01102	0.80732	0.05727		126.245	1.07179	0.12851	0.39379	0.07727		126.245	1.01146	0.01204	0.74572	0.01914	0.84716	0.01359		126.245	0.88775	0.04518	1.02373	0.01066		126.245	1.02164	0.00974	0.74404	0.02238	0.84857	0.02969
129.243	1.03202	0.00908	0.80519	0.04616		129.243	1.1251	0.11497	0.34058	0.16867		129.243	1.00858	0.01264	0.74412	0.02054	0.84306	0.01353		129.243	0.85813	0.03421	1.02418	0.01464		129.243	1.02873	0.01042	0.73747	0.01543	0.85803	0.02634
132.259	1.00653	0.01011	0.80871	0.04773		132.259	1.10707	0.11623	0.43881	0.08216		132.259	1.00629	0.0082	0.74953	0.01655	0.85062	0.01411		132.259	0.8625	0.04189	1.003	0.01335		132.259	1.01323	0.00734	0.75085	0.0169	0.85964	0.02888
135.247	1.01493	0.00908	0.82636	0.03912		135.247	1.11327	0.10564	0.31786	0.06463		135.247	1.00199	0.0085	0.74877	0.01426	0.85351	0.01402		135.247	0.88767	0.04782	1.00931	0.01742		135.247	1.00581	0.01023	0.73978	0.01928	0.86028	0.02711
138.241	1.03652	0.01295	0.8169	0.03591		138.241	1.12967	0.11295	0.35079	0.05845		138.241	0.99408	0.01327	0.75935	0.0181	0.85771	0.01343		138.241	0.89541	0.04731	1.03705	0.01245		138.241	1.02452	0.00894	0.76255	0.01627	0.86367	0.02748
141.251	1.01841	0.00302	0.80381	0.03961		141.251	1.23016	0.14201	0.33214	0.04369		141.251	1.00176	0.01009	0.76245	0.01461	0.84419	0.01215		141.251	0.86348	0.04802	1.01318	0.01747		141.251	1.0296	0.00799	0.7651	0.01692	0.87511	0.02933
144.247	1.01877	0.01243	0.8188	0.04902		144.247	1.04899	0.14904	0.32152	0.05387		144.247	1.00226	0.00796	0.76074	0.01464	0.85736	0.01342		144.247	0.89734	0.0436	1.02976	0.01836		144.247	1.01284	0.00748	0.76482	0.01634	0.87958	0.01768
147.241	1.00412	0.011	0.82495	0.05114		147.241	1.11113	0.14642	0.36317	0.12144		147.241	1.00232	0.01117	0.77306	0.01581	0.86687	0.01456		147.241	0.88183	0.04209	1.0203	0.01266		147.241	1.01492	0.0131	0.76542	0.01434	0.87099	0.02029
150.257	1.02786	0.00594	0.81089	0.05558		150.257	1.21506	0.10525	0.43619	0.15128		150.257	0.98998	0.01066	0.78095	0.01397	0.85636	0.01471		150.257	0.89846	0.03988	1.02387	0.01702		150.257	1.0235	0.00933	0.77715	0.01681	0.88857	0.02544
153.247	1.01045	0.01671	0.7918	0.04567		153.247	1.11328	0.13471	0.34004	0.06841		153.247	1.00511	0.0128	0.78015	0.01508	0.86267	0.01507		153.247	0.88372	0.03921	1.01289	0.01594		153.247	1.01726	0.0073	0.78761	0.01881	0.87803	0.02087
156.243	1.01172	0.01216	0.79779	0.03751		156.243	1.10159	0.03949	0.38246	0.0706		156.243	1.00352	0.01102	0.79842	0.01473	0.86908	0.01465		156.243	0.85729	0.04651	1.00852	0.01342		156.243	1.00706	0.00977	0.80579	0.0162	0.90851	0.02594
159.255	1.01609	0.01112	0.80646	0.05513		159.255	1.12314	0.1043	0.36601	0.08191		159.255	0.99322	0.01194	0.78947	0.01348	0.87314	0.01519		159.255	0.86078	0.0269	1.01724	0.01634		159.255	1.01875	0.01098	0.78578	0.01741	0.89374	0.02405
162.245	0.99919	0.01176	0.79776	0.06165		162.245	1.00617	0.05908	0.33187	0.04575		162.245	0.99237	0.01327	0.79661	0.01522	0.88598	0.01559		162.245	0.88652	0.02088	1.01492	0.01354		162.245	1.01336	0.00867	0.79352	0.01682	0.9036	0.02419
165.245	1.00394	0.01153	0.80091	0.0413		165.245	1.10656	0.10341	0.33599	0.05168		165.245	0.991	0.01023	0.80666	0.01782	0.87079	0.01623		165.245	0.86436	0.02866	1.0058	0.01644		165.245	1.0166	0.00697	0.80436	0.01518	0.91284	0.02187
168.245	1.01252	0.00799	0.79974	0.04545		168.245	1.0675	0.08272	0.35726	0.06922		168.245	0.98906	0.01516	0.81483	0.01496	0.88282	0.01611		168.245	0.86361	0.04091	1.01493	0.01491		168.245	1.02626	0.00536	0.81361	0.01401	0.91886	0.02456
171.253	1.01338	0.00753	0.81958	0.03285		171.253	1.10863	0.07943	0.29692	0.03238		171.253	0.98055	0.00792	0.80495	0.01648	0.89667	0.01737		171.253	0.86922	0.04202	1.02492	0.01571		171.253	1.02335	0.00918	0.81922	0.01534	0.9135	0.02415
174.241	1.02218	0.0146	0.8046	0.06224		174.241	1.22579	0.08665	0.25088	0.02221		174.241	0.98882	0.01562	0.82538	0.01648	0.90144	0.01711		174.241	0.85098	0.03352	1.01408	0.0133		174.241	1.01499	0.00557	0.82098	0.01442	0.92661	0.02556
177.249	1.0052	0.00963	0.79504	0.05814		177.249	1.10998	0.12515	0.24148	0.03183		177.249	0.98424	0.00844	0.81897	0.01508	0.89332	0.02026		177.249	0.86563	0.03745	1.00683	0.01743		177.249	1.00008	0.00764	0.82563	0.0161	0.91785	0.02763
180.247	1.01338	0.01101	0.78011	0.05615		180.247	0.96563	0.07252	0.28684	0.05955		180.247	0.99059	0.0087	0.83358	0.01352	0.90018	0.01652		180.247	0.85736	0.03034	1.02453	0.01599		180.247	1.01134	0.00936	0.83736	0.01668	0.91605	0.02176
183.243	1.02838	0.01951	0.77429	0.03854		183.243	1.11984	0.11877	0.29024	0.05258		183.243	1.00306	0.01375	0.83976	0.01479	0.88885	0.01558		183.243	0.86132	0.04762	1.01325	0.01572		183.243	1.01831	0.00638	0.84132	0.01614	0.91088	0.02543
186.239	1.01562	0.01264	0.78114	0.05011		186.239	1.11693	0.11743	0.27466	0.03229		186.239	0.99958	0.0112	0.84648	0.01414	0.89314	0.01797		186.239	0.87089	0.02409	1.01198	0.01709		186.239	1.01625	0.0078	0.85089	0.01651	0.926	0.02724
189.271	1.01486	0.01232	0.79632	0.04195		189.271	1.0654	0.08299	0.27061	0.04837		189.271	0.99694	0.0116	0.83338	0.0156	0.90643	0.01569		189.271	0.86266	0.03068	1.02268	0.01558		189.271	1.02109	0.00434	0.86266	0.01651	0.92623	0.03393
192.257	1.02281	0.01124	0.77722	0.05308		192.257	1.12206	0.10157	0.23998	0.03294		192.257	0.98324	0.01029	0.84463	0.01603	0.88886	0.01215		192.257	0.85378	0.03746	1.0202	0.01243		192.257	1.01709	0.0043	0.86378	0.01629	0.92146	0.02961
195.239	1.02335	0.01641	0.7705	0.04968		195.239	1.22938	0.01195	0.35435	0.10482		195.239	0.99726	0.00759	0.85784	0.01572	0.89679	0.01571		195.239	0.84167	0.03764	1.02621	0.02075		195.239	1.01927	0.00888	0.86167	0.01961	0.92731	0.02881
198.253	1.01248	0.01583	0.77142	0.05054		198.253	1.1223	0.07768	0.2269	0.02895		198.253	1.00134	0.01814	0.86842	0.01604	0.90309	0.01724		198.253	0.85489	0.03738	1.01409	0.01434		198.253	1.01187	0.00941	0.87489	0.01827	0.92938	0.03037
201.247	1.00627	0.01425	0.7749	0.05162		201.247	1.12146	0.03757	0.28173	0.03657		201.247	1.0124	0.01199	0.87516	0.01628	0.90898	0.01415		201.247	0.85994	0.0322	1.00446	0.01671		201.247	1.01921	0.00974	0.87994	0.01673	0.92093	0.02893
204.239	1.00294	0.01573	0.76821	0.04354		204.239	1.11115	0.07599	0.28565	0.04483		204.239	1.00326	0.01068	0.88551	0.01618	0.91132	0.01133		204.239	0.84736	0.03204	1.00372	0.02068		204.239	1.01304	0.01042	0.88736	0.01685	0.92906	0.02696
207.241	1.00004	0.0134	0.77263	0.05267		207.241	1.12308	0.05443	0.2844	0.04396		207.241	1.01655	0.01312	0.87524	0.01933	0.90386	0.01322		207.241	0.84757	0.03744	1.03001	0.01415		207.241	1.00819	0.00734	0.87757	0.01526	0.93808	0.02835
210.247	1.01226	0.01627	0.7593	0.0419		210.247	1.11986	0.04419	0.29529	0.04961		210.247	1.00209	0.00571	0.88482	0.0179	0.89476	0.01362		210.247	0.84446	0.02757	1.03444	0.01311		210.247	1.01184	0.00854	0.88446	0.01593	0.93144	0.03136

## Sheet: Fig. 6
Figure 6b						Figure 6d						Figure 6f
	DMSO		Ionomycin				None		CCL25				DMSO		Ionomycin		PNGase F+ionomycin
Time	Avg.norm intensity of Rhod Red indicator	SEM	Avg.norm intensity of Rhod Red indicator	SEM		Time	Avg.norm intensity of Rhod Red indicator	SEM	Avg.norm intensity of Rhod Red indicator	SEM		Time	Avg.norm intensity of Rhod Red indicator	SEM	Avg.norm intensity of Rhod Red indicator	SEM	Avg.norm intensity of Rhod Red indicator	SEM
-29.816	1.00813	0.01957	1.01775	0.00306		-29.816	0.99949	0.00919	1.03327	0.05242		-29.816	1.00261	0.01907	1.01305	0.01934	1.00267	0.00283
-26.762	0.96512	0.02167	1.00914	0.00576		-26.762	1.00405	0.01129	1.04445	0.05244		-26.762	0.96231	0.02075	0.96657	0.02213	1.01059	0.00622
-23.738	1.01316	0.01617	0.99931	0.00422		-23.738	1.00537	0.00579	1.00902	0.04904		-23.738	1.00552	0.0169	1.00977	0.0185	0.99592	0.00455
-20.746	0.97461	0.02572	1.00851	0.01139		-20.746	1.01612	0.01534	1.02184	0.0392		-20.746	0.9736	0.0249	0.97417	0.02656	0.99807	0.01223
-17.762	1.00711	0.02691	0.94487	0.00408		-17.762	1.01536	0.01653	1.01591	0.03845		-17.762	1.01516	0.02784	1.01576	0.00256	1.00005	0.01868
-14.746	0.99143	0.01731	1.01809	0.02142		-14.746	1.00609	0.00693	1.01441	0.0668		-14.746	0.99261	0.01771	1.00945	0.00484	1.00041	0.02254
-11.756	0.99233	0.01673	1.00691	0.01739		-11.756	1.00607	0.00635	1.0428	0.03956		-11.756	0.9806	0.01633	0.99521	0.00495	1.00881	0.01645
-8.748	0.9899	0.02238	0.95099	0.01716		-8.748	1.02351	0.012	1.00336	0.03564		-8.748	0.99592	0.02227	1.00368	0.01057	1.00688	0.02671
-5.76	0.99409	0.01606	0.88832	0.02547		-5.76	1.0015	0.00568	1.00836	0.03801		-5.76	0.99342	0.017	0.94853	0.00501	0.99566	0.02634
-2.754	0.99618	0.02399	0.90294	0.02792		-2.754	1.0299	0.01361	1.04248	0.02788		-2.754	0.9953	0.023	1.01519	0.02182	0.99281	0.01824
0.246	1.00072	0.02511	0.80327	0.02552		0.246	1.01338	0.01473	0.97571	0.04619		0.246	0.98413	0.02486	1.00486	0.01699	1.00664	0.01765
3.244	0.98268	0.01894	0.8011	0.01759		3.244	1.01363	0.00856	0.98238	0.062		3.244	0.99031	0.01805	0.94976	0.01705	0.96922	0.02307
6.246	0.99168	0.025	0.69429	0.01674		6.246	1.00909	0.01462	0.90528	0.06247		6.246	1.00247	0.02594	0.8847	0.02641	0.93525	0.01527
9.242	0.99903	0.01983	0.712	0.01678		9.242	1.00721	0.00945	0.74689	0.04704		9.242	1.00083	0.02001	0.90043	0.02693	0.90059	0.02358
12.246	1.00265	0.02613	0.61239	0.03323		12.246	1.01959	0.01575	0.69183	0.0323		12.246	1.00452	0.0267	0.80182	0.02527	0.88734	0.02421
15.248	0.99676	0.02276	0.46358	0.0222		15.248	1.03112	0.01238	0.63151	0.04683		15.248	1.01001	0.02323	0.80109	0.0167	0.84306	0.01872
18.264	1.00447	0.02796	0.48169	0.02827		18.264	1.00744	0.01758	0.60114	0.04873		18.264	0.99562	0.02878	0.68998	0.01768	0.81927	0.02538
21.242	0.99131	0.02199	0.49274	0.03834		21.242	1.00082	0.01161	0.53716	0.04006		21.242	0.98415	0.0215	0.71076	0.01696	0.79527	0.02023
24.258	0.97151	0.02414	0.44804	0.03651		24.258	1.01069	0.01376	0.48014	0.05403		24.258	1.00576	0.02413	0.60925	0.0338	0.77244	0.02537
27.246	1.00228	0.02209	0.46951	0.03369		27.246	1.0108	0.01171	0.45544	0.05794		27.246	0.9948	0.02196	0.46373	0.02267	0.74284	0.0233
30.248	0.98114	0.03159	0.47235	0.04082		30.248	1.01572	0.02121	0.46011	0.05369		30.248	0.98846	0.03173	0.47933	0.02909	0.72465	0.02736
33.254	0.99155	0.02451	0.47818	0.0266		33.254	0.99242	0.01413	0.5145	0.04638		33.254	0.99818	0.0239	0.49123	0.03785	0.7372	0.02272
36.244	0.99465	0.02344	0.43383	0.04614		36.244	1.01138	0.01306	0.60405	0.04663		36.244	1.0035	0.02397	0.44455	0.0365	0.75099	0.02508
39.258	0.98866	0.01273	0.44909	0.03378		39.258	1.01177	0.00235	0.64697	0.06677		39.258	1.00007	0.01343	0.46788	0.03356	0.76145	0.02206
42.248	0.98282	0.02312	0.43246	0.04566		42.248	1.00473	0.01274	0.63633	0.06787		42.248	0.99488	0.02288	0.47543	0.04096	0.75413	0.03204
45.426	0.9956	0.02483	0.47835	0.04729		45.426	1.01386	0.01445	0.66299	0.03372		45.426	0.99212	0.02543	0.47505	0.02599	0.77458	0.02473
48.25	1.00125	0.02634	0.437	0.04862		48.25	1.01796	0.01596	0.70467	0.05268		48.25	1.00315	0.02731	0.43651	0.04667	0.72945	0.02266
51.252	0.98048	0.02196	0.41268	0.04912		51.252	1.01054	0.01158	0.73862	0.0585		51.252	0.97573	0.02269	0.44483	0.03448	0.74542	0.01263
54.258	1.00816	0.01938	0.42938	0.03982		54.258	1.01507	0.009	0.76094	0.05346		54.258	0.9957	0.01952	0.42849	0.04542	0.79697	0.02224
57.242	0.97697	0.01998	0.47404	0.05296		57.242	1.02634	0.0096	0.80096	0.05879		57.242	0.99194	0.02053	0.48151	0.04789	0.75064	0.02493
60.244	0.97899	0.02761	0.45311	0.02788		60.244	1.0341	0.01723	0.87789	0.05715		60.244	0.99163	0.02789	0.43856	0.04959	0.73799	0.02666
63.254	0.99454	0.01539	0.42799	0.03708		63.254	1.00806	0.00501	0.89548	0.04095		63.254	0.98652	0.01581	0.41222	0.04985	0.76306	0.0226
66.258	1.02123	0.03242	0.50668	0.04928		66.258	1.00259	0.02204	0.83111	0.03911		66.258	1.00109	0.03299	0.42603	0.03996	0.72276	0.0194
69.246	0.99869	0.01653	0.46371	0.06291		69.246	1.00841	0.00615	0.91667	0.06674		69.246	1.00311	0.01561	0.47101	0.05351	0.75002	0.02076
72.233	0.9955	0.02386	0.42697	0.05131		72.233	0.99259	0.01348	0.83712	0.04627		72.233	0.98323	0.02415	0.44935	0.02816	0.7708	0.02818
75.255	0.98855	0.02551	0.46347	0.03461		75.255	1.01094	0.01513	0.82176	0.06669		75.255	0.98514	0.02541	0.43215	0.0375	0.72561	0.01499
78.241	0.99067	0.03028	0.41002	0.04024		78.241	0.99709	0.0199	0.87905	0.0711		78.241	0.98956	0.03004	0.51086	0.04985	0.7477	0.03266
81.247	0.97468	0.02751	0.49111	0.04434		81.247	0.98731	0.01713	0.8569	0.04089		81.247	1.01264	0.02849	0.46416	0.06199	0.76808	0.01708
84.251	0.979	0.02795	0.48299	0.04951		84.251	0.99339	0.01757	0.88264	0.06152		84.251	0.95595	0.02701	0.4271	0.0516	0.72962	0.02355
87.251	0.97337	0.03542	0.44293	0.03545		87.251	1.00816	0.02504	0.88516	0.03775		87.251	0.98201	0.03626	0.46146	0.03451	0.76409	0.02528
90.237	0.98658	0.03039	0.41177	0.03252		90.237	0.98217	0.02001	0.89778	0.05112		90.237	0.99344	0.02984	0.40618	0.04	0.71034	0.03123
93.251	0.99356	0.03718	0.50249	0.02748		93.251	1.014	0.0268	0.85358	0.03801		93.251	0.98006	0.03644	0.49133	0.04532	0.72033	0.02727
96.245	0.98699	0.01856	0.489	0.04059		96.245	0.99745	0.00818	0.806	0.03026		96.245	0.99749	0.0186	0.48379	0.04857	0.7302	0.02836
99.241	0.96321	0.02665	0.41495	0.03977		99.241	1.02625	0.01627	0.843	0.04617		99.241	0.98907	0.02756	0.43871	0.03629	0.74403	0.03557
102.259	0.99274	0.03316	0.43534	0.04104		102.259	1.00574	0.02278	0.85491	0.06358		102.259	0.98653	0.03245	0.41231	0.03197	0.74294	0.03006
105.243	0.985	0.01807	0.43209	0.06319		105.243	1.02582	0.00769	0.87901	0.05857		105.243	0.99053	0.01752	0.5	0.02674	0.70653	0.03717
108.241	0.99352	0.03052	0.50577	0.05916		108.241	1.01341	0.02014	0.82882	0.05815		108.241	0.98827	0.03037	0.48856	0.04063	0.72932	0.01787
111.253	0.98753	0.02322	0.49097	0.05596		111.253	1.01007	0.01284	0.88038	0.04328		111.253	0.99229	0.02418	0.41288	0.04068	0.71957	0.02566
114.247	0.98299	0.02204	0.40424	0.0459		114.247	1.01841	0.01166	0.87547	0.03771		114.247	0.99668	0.02201	0.43519	0.04033	0.73089	0.0322
117.245	0.97674	0.025	0.45668	0.04577		117.245	1.0063	0.01462	0.87027	0.06394		117.245	0.98988	0.02433	0.43628	0.06264	0.73261	0.01843
120.245	0.97464	0.03543	0.44396	0.05628		120.245	1.0051	0.02505	0.89084	0.04499		120.245	0.97933	0.03465	0.50894	0.05901	0.7531	0.03132
123.247	0.97544	0.02587	0.48276	0.06206		123.247	1.0053	0.01549	0.86982	0.03601		123.247	0.96526	0.02537	0.4919	0.05692	0.73103	0.02396
126.245	0.98752	0.02862	0.48441	0.05581		126.245	0.99949	0.01824	0.86829	0.04543		126.245	0.98102	0.02819	0.39978	0.04587	0.73135	0.02196
129.243	0.98862	0.02482	0.42663	0.04509		129.243	1.00405	0.01444	0.88969	0.03306		129.243	0.98412	0.02467	0.46062	0.0451	0.73451	0.02466
132.259	0.9913	0.02679	0.48417	0.0625		132.259	1.00537	0.01641	0.86387	0.03268		132.259	0.98006	0.02667	0.44246	0.0555	0.76233	0.0361
135.247	0.99151	0.0222	0.43433	0.05214		135.247	1.01612	0.01182	0.84724	0.05387		135.247	0.99164	0.02133	0.47819	0.06156	0.73172	0.0253
138.241	0.99685	0.02555	0.46481	0.04475		138.241	1.01536	0.01517	0.85366	0.04423		138.241	1.00441	0.02483	0.48668	0.05538	0.71173	0.02916
141.251	0.99323	0.032	0.43363	0.04841		141.251	1.00609	0.02162	0.86064	0.04907		141.251	1.00251	0.03215	0.42401	0.04494	0.72115	0.02395
144.247	0.97353	0.03333	0.50089	0.05095		144.247	1.00607	0.02295	0.85004	0.04392		144.247	0.97365	0.03342	0.47945	0.06238	0.75686	0.0267
147.241	0.96965	0.03368	0.46328	0.05963		147.241	1.02351	0.0233	0.85335	0.04945		147.241	0.98156	0.03445	0.43387	0.05127	0.7479	0.0223
150.257	0.98363	0.02374	0.47756	0.05888		150.257	1.0015	0.01336	0.88189	0.04294		150.257	0.9793	0.02361	0.46488	0.04403	0.75042	0.02554
153.247	0.9806	0.03005	0.5002	0.06463		153.247	1.0299	0.01967	0.88713	0.03158		153.247	0.98405	0.02975	0.43799	0.04856	0.7218	0.03136
156.243	0.98974	0.00749	0.42495	0.05752		156.243	1.01338	0.01641	0.86364	0.04497		156.243	0.98122	0.00825	0.5	0.05104	0.74785	0.03321
159.255	0.98935	0.02304	0.4401	0.03838		159.255	1.01363	0.01266	0.8465	0.03362		159.255	0.9884	0.02358	0.46525	0.0604	0.71078	0.03461
162.245	1.00681	0.01222	0.39427	0.04261		162.245	1.00909	0.00184	0.88778	0.01382		162.245	1.00557	0.0118	0.47749	0.05875	0.73189	0.02431
165.245	0.97297	0.02277	0.47894	0.0475		165.245	1.00721	0.01239	0.88467	0.03283		165.245	0.96821	0.0237	0.50224	0.06433	0.70004	0.03003
168.245	1.00676	0.0182	0.51936	0.05726		168.245	1.01959	0.00782	0.87775	0.04557		168.245	0.99441	0.01749	0.4232	0.05828	0.72334	0.00732
171.253	0.99493	0.01571	0.44338	0.04219		171.253	1.03112	0.00533	0.88909	0.04712		171.253	1.00654	0.01474	0.43793	0.03892	0.74454	0.02251
174.241	0.9884	0.01855	0.45741	0.06044		174.241	1.00744	0.00817	0.87796	0.03763		174.241	0.97993	0.01756	0.39043	0.04219	0.69595	0.01253
177.249	0.98909	0.02729	0.46003	0.03947		177.249	1.00082	0.01691	0.86214	0.03902		177.249	0.98185	0.02799	0.48048	0.04843	0.72645	0.02185
180.247	0.98005	0.01506	0.45537	0.04889		180.247	1.01069	0.00468	0.85449	0.03721		180.247	1.00304	0.01536	0.5243	0.05655	0.71538	0.01842
183.243	0.97852	0.01863	0.41985	0.04809		183.243	1.0108	0.02505	0.87983	0.04787		183.243	0.99842	0.01892	0.44595	0.04122	0.71448	0.01526
186.239	0.98975	0.0392	0.45903	0.05503		186.239	1.01572	0.00576	0.89552	0.03038		186.239	0.98231	0.03929	0.45962	0.05945	0.71393	0.01943
189.271	0.99228	0.01003	0.45725	0.04885		189.271	0.99242	0.0035	0.8647	0.02419		189.271	1.01326	0.01098	0.46077	0.04017	0.69514	0.02682
192.257	0.98797	0.02166	0.48137	0.04814		192.257	1.01138	0.00609	0.87865	0.04625		192.257	0.97607	0.02206	0.45054	0.04919	0.76261	0.01574
195.239	1.00432	0.00973	0.4236	0.0457		195.239	1.01177	0.01308	0.88366	0.03376		195.239	0.98169	0.00884	0.41859	0.04838	0.71313	0.01866
198.253	0.97349	0.02329	0.48819	0.03594		198.253	1.00473	0.00782	0.89065	0.03416		198.253	0.99519	0.02326	0.45434	0.05512	0.75465	0.03863
201.247	1.01361	0.02505	0.46164	0.04452		201.247	1.01386	0.01358	0.86799	0.03902		201.247	0.98528	0.02453	0.45595	0.0498	0.76895	0.01065
204.239	0.99161	0.01239	0.48791	0.04532		204.239	1.01796	0.00638	0.86361	0.02634		204.239	0.97442	0.01182	0.48199	0.04854	0.72849	0.02236
207.241	0.98658	0.01673	0.5038	0.03706		207.241	1.01054	0.02678	0.84751	0.02754		207.241	0.97887	0.01745	0.41886	0.04481	0.71964	0.00969
210.247	0.98312	0.02132	0.43181	0.06191		210.247	1.01507	0.00678	0.89773	0.01993		210.247	0.97975	0.0215	0.4834	0.03591	0.74659	0.02342

## Sheet: Fig. 7
Figure 7a										Figure 7b
Normalized FRET ratio at representive time points										Normalized FRET ratio at representive time points
Time (s)	0		6		18		28			Time (s)	0		6		18		28
Cell #	Ionomycin	Talin KD	Ionomycin	Talin KD	Ionomycin	Talin KD	Ionomycin	Talin KD		Cell #	CCL25	Talin KD	CCL25	Talin KD	CCL25	Talin KD	CCL25	Talin KD
1	1.01206	0.993437	0.96758	0.934967	0.915635	0.913097	0.895948	0.862703		1	1.01584	1.02031	0.917443	0.965087	0.910066	0.920306	0.864152	0.840224
2	1.0061	1.00376	0.912177	0.950098	0.901461	0.83056	0.873784	0.866051		2	1.01883	1.0155	0.958931	0.944917	0.888097	0.897253	0.88815	0.846741
3	0.972094	0.996302	0.946792	0.886967	0.919831	0.901403	0.869905	0.875974		3	1.01952	1.00369	0.928479	0.931789	0.910964	0.902775	0.928399	0.878486
4	1.00285	1.00926	0.951967	0.923685	0.918816	0.897642	0.854542	0.834148		4	1.00274	0.985895	0.973105	0.952986	0.917835	0.914309	0.914083	0.913406
5	1.02147	1.00564	0.93675	0.894184	0.904703	0.912572	0.905769	0.875049		5	1.00136	1.00143	0.968562	0.963897	0.914273	0.902819	0.863306	0.927841
6	0.981528	0.997304	0.955523	0.929434	0.893904	0.908906	0.858859	0.86294		6	1.03932	1.00164	0.98339	0.963819	0.914129	0.922936	0.903981	0.872889
7	1.0105	1.02386	0.914607	0.891477	0.886453	0.897468	0.87671	0.843565		7	1.00485	1.00841	0.904596	0.950683	0.934931	0.927669	0.902167	0.92597
8	0.954785	0.9876	0.993544	0.934391	0.946325	0.926319	0.907096	0.877909		8	1.05394	1.04182	0.932288	0.932288	0.896693	0.915266	0.89092	0.87771
9	0.996809	0.991458	0.941865	0.878548	0.907912	0.871127	0.813876	0.829694		9	1.00741	1.02395	0.935263	0.935263	0.920741	0.910488	0.87229	0.911556
10	0.98574	0.987312	0.899399	0.93956	0.888054	0.861841	0.820213	0.824992		10	0.995455	0.994236	0.916118	0.916118	0.916846	0.894466	0.907271	0.910865
11	1.00161	0.992369	0.925109	0.963044	0.88391	0.881063	0.899602	0.851303		11	1.0392	1.03544	0.917804	0.917804	0.912909	0.902964	0.890549	0.905084
12	0.999224	0.991136	0.944509	0.902048	0.938842	0.892935	0.911495	0.898101		12	0.990265	0.997264	0.975473	0.905473	0.949531	0.893413	0.893065	0.8906
13	0.959523	0.995293	0.926008	0.865314	0.92076	0.88953	0.907668	0.876491		13	1.00463	1.059	0.918931	0.918931	0.912944	0.918107	0.893908	0.880564
14	0.995848	1.01508	0.933533	0.936697	0.919539	0.878608	0.877106	0.842044		14	1.01985	1.04691	0.906521	0.906521	0.94238	0.920936	0.903492	0.912358
15	0.971432	0.990048	0.985957	0.892026	0.942314	0.888306	0.866285	0.880163		15	1.04652	1.05088	0.918554	0.918554	0.922928	0.928187	0.930953	0.887041
16	0.98591	1.03671	0.973213	0.925835	0.916521	0.887065	0.867026	0.861058		16	1.00477	0.996977	0.923725	0.923725	0.905289	0.912512	0.836216	0.909552
17	1.01171	0.991019	0.973885	0.917721	0.915413	0.91665	0.847322	0.861649		17	0.988939	0.970482	0.946783	0.906783	0.911273	0.933176	0.891779	0.921422
18	0.989696	0.968855	0.941781	0.940784	0.923453	0.916801	0.875288	0.837741		18	1.02295	1.01764	0.947673	0.931874	0.905068	0.914191	0.878989	0.897712
19	0.986542	0.996431	0.9478	0.906283	0.897875	0.929494	0.890381	0.860194		19	0.983538	0.962212	0.971216	0.931216	0.942614	0.912593	0.867305	0.927671
20	1.00262	1.01705	0.953945	0.965673	0.890279	0.912881	0.858967	0.879075		20	1.01588	1.00541	0.91636	0.91636	0.884965	0.909903	0.915351	0.914462
21	0.966262	0.972632	0.927966	0.875845	0.901576	0.914795	0.844496	0.859577		21	1.03346	1.0328	0.946239	0.946239	0.912563	0.913685	0.881766	0.896076
22	0.985986	1.04021	0.943541	0.945497	0.883814	0.910497	0.848779	0.868973		22	1.0134	1.00683	0.961885	0.961885	0.930482	0.89045	0.917182	0.854161
23	0.952579	0.978054	0.976149	0.951536	0.936022	0.920409	0.812889	0.90715		23	1.0145	1.00397	0.947148	0.947148	0.939173	0.894894	0.919029	0.91881
24	1.00128	1.02127	0.929721	0.93465	0.905555	0.915108	0.902315	0.869806		24	1.02692	1.069	0.937581	0.937581	0.936881	0.943507	0.89456	0.883227
25	0.998218	1.02745	0.861128	0.950562	0.825717	0.909124	0.902364	0.869142		25	0.999577	1.01325	0.915126	0.915126	0.912241	0.890059	0.900999	0.894644
26	0.971538	1.00444	0.924159	0.903423	0.900003	0.886233	0.852106	0.874552		26	0.978846	1.01759	0.948736	0.948736	0.901698	0.901039	0.883026	0.903003
27	1.00796	1.0256	0.964683	0.930346	0.930354	0.898026	0.861542	0.868282		27	1.04312	1.00634	0.96015	0.96015	0.906376	0.924249	0.895002	0.88863
28	1.00631	1.01142	0.837027	0.921664	0.802317	0.932942	0.867963	0.851404		28	0.989405	1.00053	0.894406	0.894406	0.903674	0.934465	0.922353	0.864085
29	0.984911	0.982851	0.855391	0.932626	0.841127	0.915011	0.904404	0.867109		29	1.00408	1.01903	0.896321	0.896321	0.907247	0.873624	0.914133	0.867056
30	0.970553	1.00287	0.868126	0.898054	0.843565	0.929517	0.854114	0.821614		30	0.999484	1.02213	0.920229	0.920229	0.916324	0.929183	0.902153	0.902606
31	1.01061	1.03038	0.87535	0.911711	0.818799	0.903259	0.828388	0.865621		31	0.976768	1.02276	0.921136	0.921136	0.92828	0.92067	0.919552	0.933702
32	0.997312	0.96513	0.924988	0.938026	0.861109	0.899547	0.872571	0.907154		32	1.05647	1.01793	0.933953	0.933953	0.925013	0.923763	0.883829	0.920753
33	1.00274	1.00897	0.908328	0.899511	0.887595	0.921924	0.889437	0.851396		33	0.979526	0.991947	0.940626	0.92057	0.931547	0.903297	0.893514	0.902102
34	0.984018	0.993711	0.973297	0.917467	0.914341	0.894531	0.816747	0.838259		34	1.01369	0.977278	0.908413	0.874097	0.914068	0.912943	0.899681	0.895121
35	0.994586	0.982161	0.898095	0.883686	0.878242	0.923687	0.851965	0.88231		35	1.03	1.02615	0.951188	0.902131	0.920235	0.909889	0.903155	0.845761
36	1.00443	0.992631	0.909248	0.932287	0.8962	0.915795	0.899921	0.857144		36	1.01478	1.04543	0.920843	0.939692	0.941185	0.920547	0.88763	0.87365
37	1.00433	1.01202	0.864546	0.947042	0.848431	0.905018	0.83105	0.857146		37	1.0225	1.02641	0.947587	0.934289	0.904943	0.916814	0.917632	0.921234
38	1.01945	0.985329	0.997447	0.941273	0.968311	0.884741	0.843806	0.850224		38	1.01526	0.996623	0.928378	0.956743	0.949026	0.879742	0.904357	0.913164
39	0.999328	1.02244	0.957782	0.906495	0.932141	0.890521	0.884104	0.883043		39	1.02653	0.992882	0.943509	0.959554	0.909085	0.915424	0.90532	0.896661
40	1.01964	0.990483	0.878342	0.908269	0.842554	0.894056	0.873726	0.84134		40	1.00262	1.0417	0.934966	0.886921	0.910719	0.895832	0.879476	0.907117
41	0.969937	0.980375	0.850308	0.895627	0.822958	0.920851	0.915969	0.83137		41	1.00005	0.978521	0.916906	0.920999	0.913128	0.933856	0.892601	0.900718
42	1.00463	1.03185	0.941291	0.949573	0.925934	0.868451	0.863377	0.852701		42	1.00054	0.991273	0.931743	0.917481	0.958338	0.917354	0.917788	0.886054
43	1.01326	0.997117	0.934417	0.933594	0.937647	0.896899	0.832106	0.821268		43	1.00027	0.995639	0.932241	0.958712	0.910065	0.920753	0.844957	0.909161
44	1.01002	0.997177	0.861831	0.955331	0.848774	0.890826	0.85198	0.842114		44	1.04222	1.03893	0.909674	0.927032	0.917743	0.925387	0.916179	0.863782
45	1.00943	1.0346	0.932881	0.910436	0.910439	0.884138	0.897768	0.867261		45	1.04501	0.970598	0.962192	0.941969	0.908432	0.892923	0.916206	0.922564
46	1.0181	1.00134	0.880707	0.946721	0.824366	0.906061	0.869955	0.834488		46	0.998406	1.01201	0.970713	0.923751	0.908237	0.916537	0.913747	0.921242
47	1.0193	1.00374	0.953905	0.940785	0.911402	0.850663	0.8416	0.893959		47	0.994004	1.02777	0.93068	0.905242	0.895447	0.919586	0.900081	0.877882
48	0.995113	0.987498	0.918927	0.930793	0.914312	0.916299	0.858918	0.857722		48	1.00896	0.990347	0.921421	0.955131	0.936604	0.920444	0.911972	0.915386
49	1.0247	1.0101	0.925359	0.903201	0.873056	0.882488	0.904259	0.834118		49	1.03083	1.0031	0.918992	0.901161	0.94088	0.900234	0.876615	0.879026
50	1.01239	1.01369	0.994115	0.933927	0.934195	0.896937	0.892549	0.834287		50	1.00255	1.00301	0.9297	0.93123	0.933936	0.946429	0.889347	0.91548
51	1.00601	0.976851	0.916429	0.939968	0.866514	0.914697	0.856058	0.865405		51	1.03068	1.03032	0.945328	0.924989	0.90196	0.923636	0.908069	0.852885
52	0.978772	1.01173	0.89258	0.92448	0.865497	0.918943	0.818126	0.838226		52	1.01368	1.00442	0.959826	0.914218	0.887639	0.921013	0.946473	0.938667
53	1.00526	1.02637	0.86402	0.9319	0.847306	0.891121	0.919634	0.866332		53	1.01389	1.00156	0.931437	0.948867	0.920219	0.923499	0.885943	0.908485
54	1.00253	1.01203	0.943364	0.926614	0.931	0.915327	0.907022	0.875403		54	1.03016	1.06644	0.909051	0.92387	0.893485	0.913518	0.903695	0.874167
55	0.982115	0.987253	0.907935	0.934166	0.888911	0.900465	0.83326	0.842748		55	0.974148	1.01082	0.905262	0.954719	0.927344	0.918049	0.919555	0.824099
56	1.01636	1.01645	0.850699	0.945934	0.811426	0.923826	0.867672	0.916373		56	1.04782	1.01515	0.977086	0.951238	0.909179	0.936946	0.857336	0.851549
57	1.0086	1.00963	0.993734	0.951916	0.931901	0.896683	0.88173	0.850312		57	1.01389	1.00393	0.969984	0.93551	0.93425	0.917651	0.895426	0.854201
58	1.00161	0.997284	0.897369	0.956764	0.852918	0.912199	0.844853	0.838948		58	0.999336	0.998131	0.928332	0.93837	0.900116	0.910568	0.898975	0.868968
59	0.952676	1.01873	0.880977	0.926565	0.867571	0.908709	0.861665	0.867103		59	0.990514	1.01659	0.975776	0.922768	0.940292	0.921216	0.907109	0.87085
60	0.985323	0.961844	0.85473	0.946896	0.836545	0.913096	0.888926	0.863025		60	0.99278	1.01968	0.972541	0.937289	0.916545	0.911002	0.912155	0.875638
MEAN	0.995771	1.00193	0.923281	0.924898	0.890874	0.901461	0.868799	0.859754		MEAN	1.01244	1.01247	0.936975	0.930426	0.917818	0.913982	0.897915	0.892409
S.E.M	0.00234102	0.00236445	0.00541922	0.00303242	0.00504215	0.00253859	0.00367884	0.00274719		S.E.M	0.00258459	0.00293271	0.00297834	0.00269773	0.00212561	0.00187053	0.00265265	0.00340783
	Ionomycin vs. Talin KD		Ionomycin vs. Talin KD		Ionomycin vs. Talin KD		Ionomycin vs. Talin KD				CCL25 vs. Talin KD		CCL25 vs. Talin KD		CCL25 vs. Talin KD		CCL25 vs. Talin KD
	0.0667662		0.7951		0.0641		0.0514				0.995142		0.105794		0.178133		0.204794
	n.s.		n.s.		n.s.		n.s.				n.s.		n.s.		n.s.		n.s.
	t.test (unpaired, two-tailed)		Unpaired t test with Welch's correction (two-tailed)		Unpaired t test with Welch's correction (two-tailed)		Unpaired t test with Welch's correction (two-tailed)				t.test (unpaired, two-tailed)		t.test (unpaired, two-tailed)		t.test (unpaired, two-tailed)		t.test (unpaired, two-tailed)
	(*): p<0.05										(*): p<0.05
	(**): p<0.01										(**): p<0.01
	(***): p<0.001										(***): p<0.001
	(****): p<0.0001										(****): p<0.0001
	n.s.: not significant										n.s.: not significant
Figure 7a										Figure 7b
	DMSO		Ionomycin		Ionomycin+Talin KD						None		CCL25		CCL25+Talin KD
Time	Normalized FRET ratio	SEM	Normalized FRET ratio	SEM	Normalized FRET ratio	SEM				Time	Normalized FRET ratio	SEM	Normalized FRET ratio	SEM	Normalized FRET ratio	SEM
-29.816	1.00898	0.01194	0.99837	0.000630497	0.99236	0.00803				-29.816	1.01556	0.01738	1.01862	0.000215703	1.01565	0.00682
-26.762	0.98959	0.0061	0.98935	0.0074	0.98575	0.00537				-26.762	1.02627	0.01448	1.01953	0.01194	1.02551	0.01122
-23.738	0.99372	0.00827	0.9826	0.00681	0.9755	0.00626				-23.738	1.02309	0.01457	1.00192	0.00756	1.02606	0.00486
-20.746	0.98435	0.00691	0.99981	0.00578	0.98545	0.00447				-20.746	1.01932	0.01489	1.0142	0.00393	1.02815	0.00579
-17.762	0.99335	0.00901	0.99014	0.00565	0.9865	0.00606				-17.762	1.03232	0.01425	1.01963	0.00892	1.02234	0.01285
-14.746	0.98386	0.00773	0.9903	0.0057	0.99226	0.00535				-14.746	1.01555	0.01207	1.00311	0.00531	1.02324	0.00517
-11.756	0.99759	0.00741	0.98742	0.00624	0.99349	0.00753				-11.756	1.0229	0.01097	1.01543	0.00883	1.02803	0.00919
-8.748	0.98075	0.00763	0.99014	0.00419	0.99572	0.00573				-8.748	1.01551	0.01214	1.00145	0.01042	1.02981	0.00934
-5.76	0.98095	0.01022	0.98403	0.00401	0.9971	0.00302				-5.76	1.01596	0.0092	1.01385	0.01121	1.02383	0.00924
-2.754	0.98979	0.01455	0.99178	0.00747	0.99459	0.00512				-2.754	1.00486	0.0103	1.01937	0.0115	1.00018	0.0088
0.246	0.99296	0.01314	0.99219	0.00672	0.99195	0.00696				0.246	1.0099	0.01145	0.98566	0.00777	0.98797	0.00926
3.244	0.97431	0.00899	0.96888	0.01377	0.96655	0.00456				3.244	1.0113	0.01171	0.95174	0.00456	0.95309	0.00535
6.246	0.98113	0.0093	0.92654	0.01258	0.92527	0.00611				6.246	1.00915	0.01236	0.93958	0.00548	0.93177	0.00681
9.242	0.98432	0.01023	0.91327	0.01117	0.9291	0.00597				9.242	1.0075	0.00773	0.92779	0.00555	0.92774	0.00458
12.246	0.9786	0.0102	0.90217	0.01334	0.91836	0.0075				12.246	0.99314	0.01128	0.92222	0.00928	0.91416	0.0055
15.248	0.98802	0.01185	0.89338	0.01269	0.90105	0.00962				15.248	0.99944	0.01073	0.91487	0.00771	0.91503	0.00652
18.264	0.9966	0.01321	0.88707	0.01398	0.89692	0.00635				18.264	1.00385	0.00763	0.91721	0.0099	0.91263	0.00854
21.242	0.9936	0.00925	0.87416	0.01499	0.88944	0.01017				21.242	1.01239	0.00997	0.90917	0.01023	0.90939	0.00883
24.258	0.97996	0.00803	0.8672	0.0121	0.88039	0.00904				24.258	0.99624	0.01259	0.89618	0.01105	0.89034	0.00878
27.246	0.97918	0.00876	0.86061	0.01325	0.86618	0.00836				27.246	1.01707	0.00888	0.89534	0.01011	0.88802	0.01271
30.248	0.97469	0.00903	0.86916	0.01356	0.85988	0.01327				30.248	1.02039	0.00835	0.89492	0.01309	0.89173	0.01312
33.254	0.98593	0.01474	0.85199	0.01371	0.85207	0.00759				33.254	1.01601	0.00736	0.86362	0.02118	0.88911	0.01179
36.244	0.97818	0.01543	0.84435	0.01441	0.85288	0.00622				36.244	1.01884	0.00659	0.85034	0.01887	0.89796	0.01243
39.258	0.98307	0.01039	0.84451	0.01449	0.8577	0.00797				39.258	1.00669	0.00674	0.85802	0.02208	0.9093	0.01212
42.248	0.9763	0.01069	0.84076	0.01474	0.85144	0.00718				42.248	0.99903	0.00827	0.84811	0.0157	0.91049	0.01124
45.426	0.9826	0.01247	0.83609	0.01466	0.85087	0.00751				45.426	1.00218	0.00726	0.8512	0.01287	0.91642	0.0115
48.25	0.99099	0.01464	0.83027	0.0154	0.85181	0.00565				48.25	0.99988	0.00887	0.83309	0.01253	0.92002	0.01133
51.252	0.97986	0.00948	0.8262	0.01569	0.85079	0.00375				51.252	0.99685	0.00941	0.83152	0.024	0.92904	0.01131
54.258	0.98729	0.0193	0.83094	0.01536	0.84906	0.00604				54.258	1.00963	0.00889	0.82109	0.01162	0.93469	0.01116
57.242	0.97478	0.01378	0.82588	0.01625	0.84841	0.00553				57.242	1.01542	0.00721	0.81523	0.01203	0.94089	0.01121
60.244	0.97385	0.01391	0.81103	0.01743	0.84834	0.00473				60.244	0.99829	0.00891	0.81448	0.00906	0.94968	0.00914
63.254	0.96843	0.01584	0.80634	0.01611	0.84794	0.00663				63.254	1.00698	0.00704	0.80903	0.01187	0.95927	0.01176
66.258	0.9778	0.01416	0.80314	0.01442	0.84745	0.00655				66.258	1.01178	0.00675	0.80269	0.0155	0.97699	0.01346
69.246	0.98068	0.01368	0.79578	0.01386	0.84704	0.01037				69.246	1.01338	0.00966	0.79853	0.00538	0.98947	0.01297
72.233	0.98932	0.01746	0.79388	0.01347	0.84675	0.00749				72.233	1.00311	0.00788	0.79299	0.00631	0.99621	0.01535
75.255	0.99065	0.01173	0.78743	0.01433	0.85628	0.008				75.255	1.00787	0.0081	0.78332	0.00992	0.99286	0.01347
78.241	0.9904	0.01574	0.78939	0.01341	0.84662	0.00589				78.241	1.00009	0.01494	0.76599	0.00761	1.00376	0.01243
81.247	0.98451	0.01035	0.77498	0.01321	0.85612	0.0069				81.247	1.00937	0.00562	0.76165	0.00231	0.99468	0.01128
84.251	0.99668	0.01567	0.76752	0.01334	0.84606	0.0032				84.251	1.00436	0.00833	0.75426	0.00801	0.99285	0.01405
87.251	0.99465	0.01235	0.76235	0.01372	0.84573	0.00565				87.251	1.00574	0.00895	0.7445	0.00742	0.99952	0.01287
90.237	0.99958	0.01311	0.75797	0.01396	0.84534	0.00584				90.237	1.00245	0.01092	0.73967	0.00935	1.00979	0.01253
93.251	0.98524	0.01324	0.74996	0.01364	0.83526	0.00666				93.251	1.01871	0.00667	0.73679	0.01004	1.00569	0.01289
96.245	0.9819	0.0114	0.74412	0.01355	0.84399	0.01002				96.245	1.00965	0.00992	0.73438	0.01072	0.98999	0.01692
99.241	1.0014	0.01337	0.74112	0.01318	0.84384	0.00653				99.241	1.01001	0.0099	0.72657	0.00928	1.00128	0.01853
102.259	1.00477	0.01572	0.74288	0.01153	0.84381	0.01177				102.259	1.00505	0.00894	0.732	0.01114	1.00332	0.01456
105.243	0.9997	0.00974	0.73879	0.01332	0.84332	0.0088				105.243	1.00773	0.01005	0.72882	0.01554	1.00126	0.01178
108.241	0.99587	0.01533	0.7317	0.01275	0.83213	0.00438				108.241	1.006	0.00931	0.72991	0.01735	1.00594	0.01272
111.253	1.00556	0.01482	0.74116	0.01057	0.84208	0.00874				111.253	1.01207	0.01097	0.72218	0.01405	1.00575	0.01456
114.247	1.00693	0.01608	0.73617	0.01302	0.84147	0.0042				114.247	1.02117	0.01195	0.73101	0.01523	0.99545	0.0163
117.245	0.98903	0.01342	0.73666	0.01031	0.84107	0.00736				117.245	1.0047	0.01144	0.72528	0.01419	0.99539	0.01368
120.245	0.98611	0.01374	0.71791	0.01305	0.83961	0.00519				120.245	1.00222	0.01221	0.72299	0.01203	0.9931	0.0119
123.247	0.98691	0.01255	0.70862	0.01452	0.84859	0.00724				123.247	1.00171	0.01242	0.7379	0.01206	1.00418	0.01009
126.245	0.98496	0.01813	0.70693	0.01412	0.83826	0.00784				126.245	0.98354	0.01223	0.74562	0.02015	0.99131	0.01094
129.243	0.9948	0.01509	0.70372	0.01439	0.83762	0.01097				129.243	0.99798	0.01136	0.74305	0.01153	1.00229	0.01239
132.259	0.99778	0.01338	0.71023	0.01164	0.83761	0.00761				132.259	0.99361	0.01404	0.74662	0.01097	0.99371	0.01015
135.247	0.99227	0.01302	0.71131	0.01386	0.83955	0.00577				135.247	0.98962	0.0151	0.76023	0.01991	1.00362	0.01399
138.241	0.98309	0.01584	0.70707	0.01179	0.83745	0.00825				138.241	1.00492	0.01464	0.76906	0.0232	0.99061	0.00934
141.251	0.99162	0.01261	0.70718	0.01617	0.83672	0.00803				141.251	1.00963	0.0152	0.77508	0.01489	1.00133	0.01664
144.247	0.99362	0.01005	0.69823	0.01252	0.83642	0.00887				144.247	1.00778	0.01897	0.7866	0.01556	0.98478	0.01562
147.241	0.98452	0.01378	0.70371	0.01602	0.83608	0.00706				147.241	1.00373	0.01884	0.77191	0.01571	0.97995	0.00986
150.257	0.99692	0.01895	0.70286	0.0148	0.83524	0.00799				150.257	1.00449	0.02126	0.78879	0.01686	0.98858	0.01297
153.247	0.99109	0.01698	0.70471	0.01548	0.8352	0.00878				153.247	0.9845	0.00821	0.79979	0.01626	0.99644	0.01221
156.243	0.98373	0.01766	0.69903	0.01417	0.83471	0.00743				156.243	0.99099	0.00836	0.78432	0.01445	1.01158	0.01592
159.255	0.97754	0.0144	0.70007	0.01251	0.83448	0.00779				159.255	0.98301	0.00788	0.79831	0.01487	0.97532	0.01356
162.245	0.98663	0.01829	0.69519	0.01174	0.83268	0.01138				162.245	0.98996	0.00785	0.80981	0.01471	0.98636	0.01201
165.245	0.98455	0.01236	0.70047	0.00772	0.8319	0.0077				165.245	0.98282	0.0072	0.81403	0.01523	0.98324	0.01174
168.245	1.01407	0.0178	0.70284	0.01325	0.8313	0.00605				168.245	0.98596	0.00931	0.81738	0.01595	1.00202	0.0123
171.253	0.98936	0.01732	0.70162	0.01174	0.83101	0.00751				171.253	0.98917	0.00672	0.83934	0.01492	0.992	0.01797
174.241	0.99182	0.0129	0.68989	0.01034	0.83065	0.01029				174.241	0.99038	0.00689	0.84272	0.01357	0.99364	0.01721
177.249	0.99343	0.01186	0.68677	0.01173	0.83876	0.00442				177.249	0.98639	0.00953	0.85218	0.01275	0.99341	0.01455
180.247	0.97545	0.01148	0.69352	0.00952	0.83733	0.00769				180.247	0.97603	0.00683	0.86114	0.01222	0.98457	0.01437
183.243	0.98474	0.00853	0.68875	0.00921	0.83577	0.0068				183.243	0.97361	0.00691	0.85889	0.01442	0.98498	0.01157
186.239	0.99646	0.01204	0.70076	0.00881	0.83541	0.00627				186.239	0.98581	0.02023	0.86108	0.01236	0.98269	0.01083
189.271	0.96857	0.01119	0.69642	0.01058	0.83411	0.00697				189.271	0.97616	0.02097	0.85331	0.01268	0.97458	0.01079
192.257	0.98804	0.01215	0.68553	0.0092	0.83408	0.00596				192.257	0.98259	0.01979	0.8666	0.01803	0.97675	0.00833
195.239	0.98062	0.01395	0.69705	0.01183	0.83386	0.01056				195.239	0.97575	0.01736	0.88781	0.01545	0.98554	0.00884
198.253	0.99067	0.00932	0.6836	0.0092	0.83365	0.01096				198.253	0.97073	0.01638	0.89338	0.01729	0.97832	0.01068
201.247	0.97846	0.00876	0.69115	0.00999	0.83354	0.00671				201.247	0.9699	0.02535	0.89416	0.01181	0.97886	0.01233
204.239	0.97429	0.01009	0.67718	0.0083	0.84158	0.00759				204.239	0.96329	0.02031	0.89132	0.01228	0.97518	0.01178
207.241	0.96617	0.00999	0.67446	0.01061	0.84063	0.00712				207.241	0.96471	0.02715	0.89281	0.01167	0.99229	0.01262
210.247	0.97891	0.01216	0.68226	0.01104	0.83013	0.0117				210.247	0.96293	0.02444	0.9047	0.0124	0.96573	0.01192

## Sheet: Fig. 8
Figure 8d				Figure 8e				Figure 8f
Time	CEPIAexternal ratio	SEM		Time	Normalized FRET ratio	SEM		Time	Integrin activation amplitude (%)	SEM	Velocity	SEM	[Ca2+]ex (mM)	SEM
-6	1.01073	0.0092		-6	1.00377	0.01013		-6.132	0.01231	0.01325	56	6	1.12315	0.0092
-5	1.01098	0.01183		-5	1.00702	0.01215		-5.621	0.01123	0.01174	56	6	1.11123	0.01183
-4	1.00819	0.0092		-4	1.00423	0.00866		-5.11	0.02345	0.01034	56	6	1.12345	0.0092
-3	1.01161	0.00999		-3	1.00456	0.0107		-4.599	0.0114	0.01173	56	6	1.1114	0.00999
-2	1.01153	0.0083		-2	1.00837	0.00789		-4.088	0.00235	0.00952	56	6	1.10235	0.0083
-1	1.01051	0.01061		-1	1.00035	0.01106		-3.577	0.03251	0.00921	56	6	1.13251	0.01061
0	1.01376	0.01104		0	1.00026	0.01195		-3.066	0.01523	0.01251	56	6	1.11523	0.01104
1	0.96247	0.00881		1	0.97981	0.00821		-2.555	0.10035	0.01174	56	6	1.10035	0.00881
2	0.9441	0.01058		2	0.97014	0.01085		-2.044	0.01245	0.00772	56	6	1.10245	0.01058
3	0.89224	0.01016		3	0.96603	0.00973		-1.533	0.01214	0.001	56	6	1.11214	0.001
4	0.87373	0.01017		4	0.96042	0.00974		-1.022	0.21021	0.001	56	6	1.121	0.001
5	0.8598	0.01383		5	0.95714	0.0145		-0.511	0.01376	0.00634	56	6	1.10746	0.02942
6	0.8453	0.01026		6	0.95103	0.00988		0	1.35648	1.28561	56	6	1.04856	0.05851
7	0.83078	0.01149		7	0.94178	0.01081		0.481	3.69375	2.24932	56	6	0.93344	0.07319
8	0.80461	0.01364		8	0.93819	0.01444		0.962	3.03144	2.04911	56	6	0.85737	0.07557
9	0.7667	0.01525		9	0.93228	0.01599		1.443	4.32514	2.22449	55	6	0.77101	0.07246
10	0.75642	0.01809		10	0.92965	0.01836		1.924	5.27645	1.93522	55	4	0.7203	0.06447
11	0.72494	0.02151		11	0.92333	0.02197		2.405	5.94681	1.93899	50	2	0.67337	0.06197
12	0.71002	0.02461		12	0.91217	0.02189		2.886	9.83268	2.60445	45	3	0.64108	0.05888
13	0.70962	0.02846		13	0.91038	0.02162		3.367	9.4518	2.57804	42	2	0.60419	0.05771
14	0.70686	0.03151		14	0.90707	0.02149		3.848	11.0974	3.11344	40	2	0.55122	0.05514
15	0.7079	0.03393		15	0.90042	0.02638		4.329	12.5604	2.19073	38	2	0.43801	0.04876
16	0.702	0.03424		16	0.8972	0.02747		4.81	12.1654	3.51743	35	3	0.34844	0.04962
17	0.70589	0.03614		17	0.89061	0.02781		5.291	12.7917	3.67272	30	3	0.30707	0.04931
18	0.71457	0.03892		18	0.87916	0.02971		5.772	13.1498	2.7648	28	2	0.25191	0.04825
19	0.70817	0.03295		19	0.87199	0.03273		6.253	13.2111	3.59906	24	2	0.2095	0.04583
20	0.70135	0.03075		20	0.86435	0.03302		6.734	13.2289	3.73356	20	2	0.19967	0.04567
21	0.69256	0.02871		21	0.85451	0.03794		7.215	14.2385	3.21763	20	3	0.19263	0.0448
22	0.68921	0.0402		22	0.85076	0.03967		7.696	13.338	3.04947	16	2	0.18109	0.04349
23	0.67969	0.03556		23	0.84009	0.03535		8.177	14.375	2.738	8	3	0.18201	0.04048
24	0.67449	0.0421		24	0.83427	0.043		8.658	14.0511	3.87928	5	2	0.16253	0.04009
25	0.66729	0.04043		25	0.8262	0.04014		9.139	14.6474	3.4489	3	2	0.1543	0.04022
26	0.66259	0.03882		26	0.82094	0.03967		9.62	16.5604	4.14775	2	2	0.1408	0.04095
27	0.65807	0.03384		27	0.81588	0.03432		10.101	16.4336	3.93247	1	1	0.10367	0.03737
28	0.65374	0.0388		28	0.81103	0.03802		10.582	16.8639	3.8324	1	1	0.09498	0.03669
29	0.64955	0.03789		29	0.80634	0.0375		11.063	16.8131	3.27056	0	0	0.09008	0.0353
30	0.6467	0.03908		30	0.80314	0.03953		11.544	17.76	3.79008	0	0	0.08574	0.03814
31	0.64013	0.04348		31	0.79578	0.04305		12.025	17.9366	3.63737	0	0	0.07491	0.03191
32	0.63843	0.05564		32	0.79388	0.04595		12.506	18.424	3.77253	0	0	0.07409	0.03857
33	0.63267	0.05682		33	0.78743	0.04705		12.987	18.9822	4.20905	0	0	0.06199	0.03901
34	0.62549	0.06168		34	0.77939	0.04125		13.468	18.7933	3.52441	0	0	0.05306	0.02126
35	0.62155	0.07116		35	0.77498	0.04193		13.949	20.0519	3.57618	0	0	0.05003	0.02328
36	0.61489	0.06564		36	0.76752	0.04484		14.43	19.5424	3.01517	0	0	0.04612	0.02143
37	0.61028	0.06492		37	0.76235	0.04401		14.911	19.7835	3.16884	0	0	0.04322	0.02012
38	0.61637	0.06163		38	0.75797	0.04219		15.392	19.6402	3.50794	0	0	0.03951	0.02365
39	0.61029	0.06992		39	0.74996	0.04311		15.873	21.0197	3.43256	0	0	0.03694	0.01649
40	0.60784	0.07379		40	0.74412	0.0429		16.354	20.05	3.18251	0	0	0.04093	0.02148
41	0.60346	0.07902		41	0.74112	0.04185		16.835	20.243	4.10394	0	0	0.03559	0.02126
42	0.60504	0.0803		42	0.74288	0.04293		17.316	20.8075	3.76721	0	0	0.03568	0.01901
43	0.60138	0.08233		43	0.73879	0.04271		17.797	22.4338	3.89055	0	0	0.03338	0.0197
44	0.60505	0.09327		44	0.7317	0.04254		18.278	21.5206	4.06442	0	0	0.03347	0.02213
45	0.60457	0.08912		45	0.72116	0.04247		18.759	22.2339	3.31395	0	0	0.03269	0.02139
								19.24	22.0711	3.28483	0	0	0.03532	0.02183
								19.721	23.1884	3.91674	0	0	0.03095	0.02235
								20.202	23.016	3.42556	0	0	0.0285	0.02303

## Sheet: Fig. 9
Figure 9c				Figure 9f				Figure 9g				Figure 9h
Adherent cell number				Thickness of epidermis (μm)				αLβ2+ T cells/gm ear (×105)				αLβ2+ T cells/field
Expirment#	DMSO	SKF96365		Mice	DMSO	SKF96365		Mice	DMSO	SKF96365		Mice	DMSO	SKF96365
1	12	3		1	48.3	21.2		1	9.142	6.123		1	24	12
2	15	4		2	30.2	39.3		2	7.142	3.025		2	20	15
3	13	2		3	45.1	20.1		3	6.314	3.254		3	25	18
4	15	3		4	40.2	28.6		4	7.641	4.447		4	20	10
5	12	5		5	38.9	25.4		5	5.216	5.221		5	22	12
6	16	6		6	43.2	17.1		6	6.965	5.103		6	19	14
MEAN	13.8333	3.83333		MEAN	40.9833	25.2833		MEAN	7.07	4.52883		MEAN	21.6667	13.5
SD	1.57233	1.34371		SD	5.72463	7.27998		SD	1.2003	1.09875		SD	2.21108	2.5658
DMSO				DMSO				DMSO				DMSO
vs.				vs.				vs.				vs.
SKF96365				SKF96365				SKF96365				SKF96365
<0.0001		****		0.00353938		**		0.00580457		**		0.000305092		***
t.test (unpaired, two-tailed)				t.test (unpaired, two-tailed)				t.test (unpaired, two-tailed)				t.test (unpaired, two-tailed)
(*): p<0.05				(*): p<0.05				(*): p<0.05				(*): p<0.05
(**): p<0.01				(**): p<0.01				(**): p<0.01				(**): p<0.01
(***): p<0.001				(***): p<0.001				(***): p<0.001				(***): p<0.001
(****): p<0.0001				(****): p<0.0001				(****): p<0.0001				(****): p<0.0001
Figure 9e
Ear thickness (%)
Days	0		1		2		3		4		5		6		7
Mice	DMSO	SKF96365	DMSO	SKF96365	DMSO	SKF96365	DMSO	SKF96365	DMSO	SKF96365	DMSO	SKF96365	DMSO	SKF96365	DMSO	SKF96365
1	100	100	100.102	100.235	113.514	104	121.621	108.012	123.024	110.116	123.475	122.354	134.14	129.145	139.68	123.14
2	100	100	105.321	101.224	111.622	102.001	116.669	106.011	117.321	108.148	130.247	118.411	130.25	120.314	132.31	125.11
3	100	100	104.214	103.311	110.571	103.002	122.614	110.014	124.145	112	128.215	120.254	137.36	126.69	140.34	132.54
4	100	100	103.145	101.045	108.854	101.003	111.021	107.024	115.247	113.116	125.157	120.322	128.34	127.31	133.14	131.41
5	100	100	103.354	100	109.412	104.24	117.813	110.016	119.116	112.105	128.21	120.412	136.14	128.84	145.12	133.01
6	100	100	101.211	100	108.542	106.314	115.819	111.02	118.47	114.241	124.356	115.112	135.54	129.14	139.34	128.35
MEAN	100	100	102.891	100.969	110.419	103.427	117.593	108.683	119.554	111.621	126.61	119.478	133.628	126.906	138.322	128.927
SD	0	0	1.7576	1.15271	1.73377	1.70362	3.84438	1.79593	3.10971	1.99182	2.42843	2.26048	3.25396	3.09323	4.40005	3.74793
			DMSO vs. SKF96365		DMSO vs. SKF96365		DMSO vs. SKF96365		DMSO vs. SKF96365		DMSO vs. SKF96365		DMSO vs. SKF96365		DMSO vs. SKF96365
			0.0681096		7.51268e-05		0.000847488		0.00072		0.000715863		0.00739201		0.00457732
			n.s.		****		***		***		***		**		**
			t.test (unpaired, two-tailed)
			(*): p<0.05
			(**): p<0.01
			(***): p<0.001
			(****): p<0.0001
			n.s.: not significant

## Sheet: Supplementary Fig. 2
Supplementary Fig. 2c
	T cells expressing CEPIAexternal only		T cells expressing both CEPIAexternal and αLClover β2mRuby2
Time	CEPIAexternal Em510 lifetime (ns)	SEM	CEPIAexternal Em510 lifetime (ns)	SEM
-30	3.19667	0.01528	3.19	0.02646
0	3.2	0.02	3.19333	0.03215
30	3.18	0.02646	3.21	0.01
60	3.18	0.02	3.22	0.01
90	3.21	0.03606	3.19333	0.03055
120	3.18333	0.02082	3.21333	0.03055
150	3.24	0.02	3.19	0.01
180	3.19333	0.02309	3.20667	0.04163
210	3.20667	0.0611	3.19	0.01

[truncated: 6 more sheets: Supplementary Fig. 3, Supplementary Fig. 4, Supplementary Fig. 5, Supplementary Fig. 6, Supplementary Fig. 7, Supplementary Fig. 8]
